# Supplementary material for: Differential gene expression in abdomens of the malaria vector mosquito, Anopheles gambiae, after sugar feeding, blood feeding and Plasmodium berghei infection
Source: BMC Genomics. 2006 May 19;7:119. doi: 10.1186/1471-2164-7-119 (PMC1508153; doi:10.1186/1471-2164-7-119)
Supplement: Additional File 1 — Gene identification and ontology of EST contigs identified in this study. [file 1471-2164-7-119-S1.xls]

## Sheet: Sheet1
A_gambiae_female_EST_annotation
AS	# S ESTs	# RB ESTs	# IRB ESTs	Total # ESTs	MA	PCA	AS Length	Genome Scaffold	Start	End	E value	Blast Type	Accession	Blast Hit	E value	Tentative Consensus Sequence	Molecular Function	AS	Biological Process	Molecular Function (2)	Biological Process (2)	Cellular Component	Comments
SIMPLE/COMPLEX CARBOHYDRATE METABOLISM AND TRANSPORT
47	5	1	2	8			872	8980	1010063	1010701	0	X	BM657376	17000687436845 A.Gam.ad.cDNA1	0	TC10829	Enzyme	47	Simple/Complex Carbohydrate Metabolism and Transport	GO:0004365(glyceraldehyde 3-phosphate dehydrogenase (phosphorylating))	GO:0006096(glycolysis)	GO:0005737(cytoplasm)	similar to Glyceraldehyde 3-phosphate dehydrogenase I (EC 1.2.1.12) (GAPDH I). [Fruit fly], complete
107	1	3	1	5			631	8964	10912786	10913396	0	N	EAA12254	(AAAB01008964) agCP11156	4e-13	TC10994	Enzyme	107	Simple/Complex Carbohydrate Metabolism and Transport	GO:0004634(phosphopyruvate hydratase)	GO:0006096(glycolysis)	NA	similar to Eno gene product {Drosophila melanogaster}, complete
151	1	1	0	2			698	8986	235607	236096	0	X	EAA00179	(AAAB01008986) ebiP8952	2e-70	TC11629, Maltase-like protein Agm2	Unknown	151	Simple/Complex Carbohydrate Metabolism and Transport	NA	NA	NA	ND
220	1	0	0	1	Early	#	570	8964	5234666	5235234	0	X	EAA12503	(AAAB01008964) agCP11075	5e-13	TC12362	Enzyme	220	Simple/Complex Carbohydrate Metabolism and Transport	GO:0003825 (alpha,alpha-trehalose-phosphate synthase (UDP-forming))	NA	NA	weakly similar to BcDNA.GH08860 {D. melanogaster}, partial (31%)
301	0	1	0	1			298	8839	1282090	1282256	2e-77	N	BM580994	17000687243666 A.Gam.ad.cDNA.blood1	3e-62	TC11612	Enzyme	301	Simple/Complex Carbohydrate Metabolism and Transport	GO:0004470(malic enzyme)	NA	GO:0005829(cytosol)	similar to CG5362 gene product {Drosophila melanogaster}, partial (97%)
415	0	0	1	1			175	8980	12328712	12328877	2e-80	X	EAA14547	(AAAB01008980) agCP8538	8e-06	TC11956	Enzyme	415	Simple/Complex Carbohydrate Metabolism and Transport	enzyme; hydrolase; b - hexosaminidase	cell growth and/or maintenance; metabolism; carbohydrate metabolism; polysaccharide metabolism	cytoplasm; lysosome	weakly similar to Beta-hexosaminidase beta chain precursor (EC 3.2.1.52) (N-acetyl-beta- glucosaminidase), partial (25%)
436	1	0	0	1			158	8898	1761162	1761313	3e-76	N	AJ281400	4A3A-P3B7-F An. gambiae immune competent 4A3A	1e-79	TC11793	Enzyme	436	Simple/Complex Carbohydrate Metabolism and Transport	4-hydroxybutyrate CoA-transferase	NA	NA	similar to CG7920 gene product {Drosophila melanogaster}, partial (95%)
536	0	0	1	1			222	8986	11620017	11620178	4e-83	X	EAA00422	(AAAB01008986) agCP9691	1e-26	TC11344	Enzyme	536	Simple/Complex Carbohydrate Metabolism and Transport	GO:0004148(dihydrolipoamide dehydrogenase)	GO:0006095(catabolic carbohydrate metabolism)	GO:0005739(mitochondrion)	similar to CG7430 gene product {Drosophila melanogaster}, complete
629	0	1	0	1			200	8898	1761353	1761528	3e-86	N	AJ281401	4A3A-P3B8-F An. gambiae immune competent 4A3A	1e-89	TC11793	Enzyme	629	Simple/Complex Carbohydrate Metabolism and Transport	4-hydroxybutyrate CoA-transferase	NA	NA	similar to CG7920 gene product {Drosophila melanogaster}, partial (95%)
639	1	0	0	1			668	8960	3136219	3136681	0	N	BM654187	17000687380271 A.Gam.ad.cDNA1	0	TC11357	Transporter	639	Simple/Complex Carbohydrate Metabolism and Transport	glucose transporter	NA	NA	similar to CG7801 gene product {Drosophila melanogaster}, complete
647	1	1	0	2			396	8968	1031710	1032105	0	N	BM629967	17000687500713 A.Gam.ad.cDNA1	1e-169	TC11638	Enzyme	647	Simple/Complex Carbohydrate Metabolism and Transport	GO:0004736(pyruvate carboxylase)	NA	NA	homologue to pyruvate carboxylase (EC 6.4.1.1) [validated] - yellow fever mosquito, complete
675	1	0	2	3			385	8859	8649373	8649624	1e-104	N	BM635018	17000687556367 A.Gam.ad.cDNA1	4e-69	TC10765	Enzyme	675	Simple/Complex Carbohydrate Metabolism and Transport	GO:0004332(fructose-bisphosphate aldolase)	GO:0006096(glycolysis); GO:0006000(fructose metabolism) + GO:0006941(striated muscle contraction)	NA	similar to fructose 1 6-bisphosphate aldolase - fruit fly (Drosophila melanogaster), partial (32%)
750	1	0	0	1			363	8968	228502	228693	1e-104	N	BC018418	Mus musculus, Similar to 6-phosphofructo-2-kinase/fructose-2,6-biphosphatase 2, clone MGC:25723	8e-06	6-phosphofructo-2-kinase/fructose-2,6-biphosphatase 2, similar to	Enzyme	750	Simple/Complex Carbohydrate Metabolism and Transport	6-phosphofructo-2-kinase/fructose-2,6-biphosphatase 2, similar to	NA	NA	ND
796	1	0	1	2			977	8980	15797246	15798030	0	X	EAA14224	(AAAB01008980) agCP8755	9e-52	TC31722	Enzyme	796	Simple/Complex Carbohydrate Metabolism and Transport	GO:0004740 (pyruvate dehydrogenase (lipoamide) kinase activity)	NA	GO:0005759 (mitochondrial matrix)	similar to CG8808 (Pdk "Pyruvate dehydrogenase [lipoamide] kinase") {Drosophila melanogaster}, partial (81%)
817	3	0	1	4			412	8987	4244802	4245209	0	N	AJ283680	4A3B-AAE-D-05-F An. gambiae immune competent 4A3B	0	TC11006	Enzyme	817	Simple/Complex Carbohydrate Metabolism and Transport	GO:0030060(L-malate dehydrogenase)	GO:0000004(biological_process unknown)	GO:0005759(mitochondrial matrix)	weakly similar to CG7998 gene product {Drosophila melanogaster}, complete
819	0	1	0	1			453	8807	2120891	2121194	1e-171	X	EAA04690	(AAAB01008807) agCP3648	2e-60	TC13478	Enzyme	819	Simple/Complex Carbohydrate Metabolism and Transport	GO:0003863(3-methyl-2-oxobutanoate dehydrogenase (lipoamide))	NA	GO:0005947(alpha-ketoglutarate dehydrogenase complex (sensu Eukarya))	similar to RE25729p (CG17691) {Drosophila melanogaster}, partial (89%)
820	1	0	0	1			204	8986	5093846	5093944	5e-45	N	AL695283	AL695283 NAP1 NAP1-P29-A-05-5.	1e-43	TC11192	Enzyme	820	Simple/Complex Carbohydrate Metabolism and Transport	GO:0004108(citrate (SI)-synthase)	NA	GO:0005739(mitochondrion)	similar to CG3861 gene product {Drosophila melanogaster}, partial (94%)
875	0	1	1	2			579	8964	9181543	9181904	0	X	EAA12902	(AAAB01008964) agCP10991	4e-40	TC11308	Enzyme	875	Simple/Complex Carbohydrate Metabolism and Transport	GO:0004645(phosphorylase)	GO:0005975(carbohydrate metabolism)	NA	similar to CG7254 (GlyP "Glycogen phosphorylase") gene product (EC 2.4.1.1). [Fruit fly], partial (80%)
1102	1	1	0	2			440	8804	98862	99180	1e-176	X	AAF50039	(AE003544) CG6084-PA [D. melanogaster]	9e-38	CG6084	Enzyme	1102	Simple/Complex Carbohydrate Metabolism and Transport	aldehyde reductase	NA	NA	ND
1107	1	1	0	2	Late		708	8948	3208794	3209059	1e-139	X	EAA10363	(AAAB01008948) agCP2064	1e-107	TC15447	Enzyme	1107	Simple/Complex Carbohydrate Metabolism and Transport	GO:0004335 (galactokinase)	GO:0005975 (carbohydrate metabolism) EC 2.7.1.-	NA	weakly similar to N-acetylgalactosamine kinase (EC 2.7.1.-) (GalNAc kinase) (Galactokinase 2). [Human], partial (49%)
1169	2	0	0	2			924	8978	1600828	1601438	0	X	AAF56462	(AE003751) CG11909-PA [D. melanogaster]	4e-98	CG11909	Enzyme	1169	Simple/Complex Carbohydrate Metabolism and Transport	alpha-glucosidase II	NA	alpha-glucosidase II	ND
1223	0	1	0	1			654	8799	1623298	1623467	3e-91	X	EAA03807	(AAAB01008799) agCP14738	3e-15	TC11307	Enzyme	1223	Simple/Complex Carbohydrate Metabolism and Transport	GO:0004449(isocitrate dehydrogenase (NAD+))	GO:0005975(carbohydrate metabolism)	NA	similar to CG5028 gene product {Drosophila melanogaster}, partial (87%)
1313	1	0	0	1			815	8952	728691	729497	0	X	EAA10560	(AAAB01008952) agCP4484	3e-45	TC15670	Enzyme	1313	Simple/Complex Carbohydrate Metabolism and Transport	alpha-glucosidase II	NA	alpha-glucosidase II	identified as putative homologues by reciprocal BLAST analysis in ENSEMBL CG6453
1385	1	0	0	1			524	8859	5243463	5243980	0	N	BM637463	17000687564449 A.Gam.ad.cDNA1	0	TC11143	Unknown	1385	Simple/Complex Carbohydrate Metabolism and Transport	NA	GO:0005975(carbohydrate metabolism)	NA	similar to CG12233 gene product {Drosophila melanogaster}, partial (93%)
1534	0	0	1	1			186	8807	4106276	4106371	2e-33	N	BM646560	17000687322277 A.Gam.ad.cDNA1	3e-57	TC11496	Enzyme	1534	Simple/Complex Carbohydrate Metabolism and Transport	GO:0008177(succinate dehydrogenase (ubiquinone))	GO:0006099(tricarboxylic acid cycle)	GO:0008136(succinate dehydrogenase complex (sensu Eukarya))	similar to succinate dehydrogenase Ip subunit {Gallus gallus}, partial (84%)
1557	0	1	0	1			329	8964	10913580	10913726	8e-78	X	EAA12254	(AAAB01008964) agCP11156	4e-23	TC10994	Enzyme	1557	Simple/Complex Carbohydrate Metabolism and Transport	GO:0004634(phosphopyruvate hydratase)	GO:0006096(glycolysis)	NA	similar to Eno gene product {Drosophila melanogaster}, complete
1584	0	1	0	1			343	8804	98345	98628	1e-157	X	EAA03501	(AAAB01008724) agCP11653	5e-59	TC12282	Enzyme	1584	Simple/Complex Carbohydrate Metabolism and Transport	GO:0004032(aldehyde reductase)	GO:0005489(electron transporter) GO:0005975(carbohydrate metabolism)	GO:0005615(extracellular space)	weakly similar to CG6084 gene product {Drosophila melanogaster}, complete
1604	0	1	0	1			213	8964	10278101	10278306	1e-99	N	BM640922	17000687306688 A.Gam.ad.cDNA1	2e-98	TC10998	Enzyme	1604	Simple/Complex Carbohydrate Metabolism and Transport	GO:0003994(aconitate hydratase)	NA	GO:0005739(mitochondrion)	similar to mitochondrial aconitase {Drosophila melanogaster}, partial (96%)
1728	1	0	0	1			527	8952	838931	839303	0	X	EAA10555	(AAAB01008952) agCP4430	2e-66	TC11240	Enzyme	1728	Simple/Complex Carbohydrate Metabolism and Transport	GO:0004743(pyruvate kinase)	GO:0006096(glycolysis)	GO:0008372(cellular_component unknown)	weakly similar to CG7070 (PyK "Pyruvate kinase") (EC 2.7.1.40), partial (96%)
1786	1	0	0	1	Early	#	681	8986	6553527	6554069	0	X	AAF59083	(AE003837) CG8690-PA [D. melanogster]	9e-80	CG8690	Enzyme	1786	Simple/Complex Carbohydrate Metabolism and Transport	alpha-glucosidase	NA	NA	NA
1801	0	1	0	1			250	8987	15915868	15916012	7e-62	X	EAA00985	(AAAB01008987) agCP11888	9e-40	TC13697	Enzyme	1801	Simple/Complex Carbohydrate Metabolism and Transport	alpha-glucosidase	NA	alpha-glucosidase complex	weakly similar to CG3141 gene product {Drosophila melanogaster}, partial (24%)
2067	0	0	1	1	Late	#	644	8980	9660287	9660605	1e-180	X	EAA14068	(AAAB01008980) agCP8599	2e-83	TC12416	Enzyme	2067	Simple/Complex Carbohydrate Metabolism and Transport	GO:0003824(enzyme) GO:0004028(aldehyde dehydrogenase) GO:0005489(electron transporter)	GO:0006776(vitamin A metabolism) GO:0007048(oncogenesis)	mitochondrion	weakly similar to CG6309 gene product {D. melanogaster}, partial (74%)
2082	0	0	1	1			559	8987	4245869	4246153	1e-160	X	EAA01572	(AAAB01008987) agCP12505	3e-59	TC11006	Enzyme	2082	Simple/Complex Carbohydrate Metabolism and Transport	enzyme; oxidoreductase; oxidoreductase, CH-OH group of donors; malate dehydrogenase	cell growth and/or maintenance; metabolism; energy pathways; energy derivation by oxidation of organic compounds; main pathways of carbohydrate metabolism; catabolic carbohydrate metabolism; TCA intermediate metabolism; malate metabolism	NA	weakly similar to malate dehydrogenase Mus musculus
2084	1	0	0	1	Early	#	589	8859	8641231	8641531	1e-126	N	BM635139	17000687556623 A.Gam.ad.cDNA1	0	TC22008	Enzyme	2084	Simple/Complex Carbohydrate Metabolism and Transport	NA	NA	NA	similar to fructose 1 6-bisphosphate aldolase - fruit fly (Drosophila melanogaster), partial (11%)
2111	1	0	0	1			333	8987	14931316	14931640	1e-158	X	EAA01807	(AAAB01008987) agCP12567	1e-08	TC12641	Enzyme	2111	Simple/Complex Carbohydrate Metabolism and Transport	GO:0005957(debranching enzyme); GO:0004133(glycogen debranching enzyme)	NA	NA	weakly similar to LD35420p {Drosophila melanogaster}, complete
2134	0	0	1	1			259	8823	1983443	1983701	2e-94	N	BM639106	17000687567876 A.Gam.ad.cDNA1	3e-46	TC11509	Transporter	2134	Simple/Complex Carbohydrate Metabolism and Transport	NA	NA	NA	similar to CG3168 gene product {Drosophila melanogaster}, partial (45%)
2219	0	0	1	1	Early	#	332	8807	4104603	4104927	0	N	BM623281	17000687478214 A.Gam.ad.cDNA1	1e-167	TC11496	Enzyme	2219	Simple/Complex Carbohydrate Metabolism and Transport	GO:0008177(succinate dehydrogenase (ubiquinone))	GO:0006099(tricarboxylic acid cycle)	GO:0008136(succinate dehydrogenase complex (sensu Eukarya))	similar to succinate dehydrogenase Ip subunit {Gallus gallus}, partial (84%)
OXIDATIVE PHOSPHORYLATION
6	4	2	6	12	EarlyMiddle	1#	1436	7639	19594	20000	0	X	EAA03027	(AAAB01007639) ebiP1833	1e-61	TC11112	Transporter	6	Oxidative Phosphorylation	hydrogen-translocating F-type ATPase	NA	NA	similar to CG4692 gene product {D. melanogaster}, complete
23	2	2	3	7			331	8968	1547447	1547653	1e-115	X	EAA13279	(AAAB01008968) agCP2843	2e-28	TC12785	Transporter	23	Oxidative Phosphorylation	ubiquinol-cytochrome c reductase	NA	respiratory chain complex III	identified as putative homologues by reciprocal BLAST analysis in ENSEMBL CG8764 (ox "oxen")
26	3	2	0	5			632	8986	3429255	3429714	0	X	EAA00151	(AAAB01008986) agCP9843	3e-71	TC11304	Transporter	26	Oxidative Phosphorylation	ubiquinol-cytochrome c reductase	GO:0006118(electron transport) GO:0006119(oxidative phosphorylation) GO:0009060(aerobic respiration)	GO:0005746(mitochondrial electron transport chain complex (sensu Eukarya))	similar to CG3560 gene product {Drosophila melanogaster}, partial (95%)
31	2	0	0	2			111	8986	4512409	4512516	1e-20	N	BM639955	17000687625806 A.Gam.ad.cDNA1	2e-19	TC10710	Transporter	31	Oxidative Phosphorylation	GO:0003936(hydrogen-transporting two-sector ATPase)	GO:0006818(hydrogen transport)	GO:0005739(mitochondrion); GO:0005754(hydrogen-transporting ATP synthase, catalytic core (sensu Eukarya))	homologue to ATPsyn-beta gene product {Drosophila melanogaster}, partial (94%)
37	1	2	0	3	Middle		137	8807	1188379	1188451	2e-29	N	BM652298	17000687375546 A.Gam.ad.cDNA1	1e-07	TC11175	Enzyme	37	Oxidative Phosphorylation	GO:0004129(cytochrome c oxidase)	GO:0006118(electron transport)	GO:0005743(mitochondrial inner membrane) GO:0005751(respiratory chain complex IV (sensu Eukarya))	similar to cytochrome c oxidase subunit Va {Rhyzopertha dominica}, partial (79%)
43	2	0	1	3			683	8960	3899659	3900004	1e-180	N	BM639305	17000687569903 A.Gam.ad.cDNA1	1e-159	TC11085	Transporter	43	Oxidative Phosphorylation	GO:0003936(hydrogen-transporting two-sector ATPase); GO:0000260(hydrogen-translocating V-type ATPase)	GO:0015992(proton transport)	GO:0000220(hydrogen-transporting ATPase V0 domain)	homologue to Vacuolar ATP synthase 16 kDa proteolipid subunit (EC 3.6.1.34) (V-ATPase C-subunit)., complete
53	1	2	0	3			593	8816	4171744	4172046	1e-151	X	EAA05107	(AAAB01008816) agCP6905	7e-58	TC11176	Transporter	53	Oxidative Phosphorylation	GO:0000276(proton-transporting ATP synthase complex, coupling factor F(0) (sensu Eukarya)) GO:0003936(hydrogen-transporting two-sector ATPase)	NA	GO:0005739(mitochondrion) GO:0005753(proton-transporting ATP synthase complex (sensu Eukarya)) GO:0016469(hydrogen-transporting two-sector ATPase complex)	weakly similar to mitochondrial ATP synthase {Drosophila melanogaster}, partial (90%)
82	0	0	1	1			217	8846	6179983	6180187	1e-110	N	AL694291	AL694291 NAP1 NAP1-P18-E-09-5.	1e-71	TC14777	Enzyme	82	Oxidative Phosphorylation	quinone oxidoreductase	NA	NA	weakly similar to quinone oxidoreductase {Staphylococcus aureus}, partial (64%)
98	0	3	4	7	Early	#	512	8952	570503	570743	1e-134	X	EAA10598	(AAAB01008952) agCP4445	1e-59	TC11778	Transporter	98	Oxidative Phosphorylation	hydrogen-transporting two-sector ATPase	NA	proton-transporting ATP synthase complex, coupling factor F(0)	weakly similar to ref|NP_477194.1| (NM_057846) ATPsyn-Cf6-P1 [D. melanogaster] sp|Q24407|ATPR_DROME ATP synthase coupling factor 6, mitochondrial precursor (F6)
102	3	2	5	10			436	8807	10043797	10043955	1e-85	X	EAA04251	(AAAB01008807) agCP3545	1e-50	TC30660	Transporter	102	Oxidative Phosphorylation	NA	GO:0016467 (hydrogen-translocating F-type ATPase activity)	GO:0016470 (hydrogen-translocating F-type ATPase complex (sensu Eukarya))	similar to CG3321 gene product {alt 2} [Drosophila melanogaster], partial (95%)
152	2	2	0	4			880	8888	1426641	1427089	0	X	EAA08884	(AAAB01008888) agCP7944	4e-95	TC11097	Transporter	152	Oxidative Phosphorylation	GO:0003936(hydrogen-transporting two-sector ATPase)	GO:0015986(ATP synthesis coupled proton transport)	GO:0005753(proton-transporting ATP synthase complex (sensu Eukarya))	weakly similar to CG4307 (Oscp "Oligomycin sensitivity-conferring protein") ATP synthase oligomycin sensitivity conferral protein mitochondrial precursor (EC 3.6.3.14) (OSCP)., partial (91%)
198	1	3	4	8			638	7639	19594	20000	0	X	EAA03027	(AAAB01007639) ebiP1833	4e-62	TC11112	Transporter	198	Oxidative Phosphorylation	hydrogen-translocating F-type ATPase	NA	NA	similar to CG4692 gene product {Drosophila melanogaster}, complete
204	0	0	1	1	Early		120	8859	6913296	6913403	2e-52	N	BM654192	17000687380279 A.Gam.ad.cDNA1	4e-51	TC13192	Enzyme	204	Oxidative Phosphorylation	NADH2 dehydrogenase (GO:0003954)	NA	NA	weakly similar to NADH-UBIQUINONE OXIDOREDUCTASE AGGG SUBUNIT Homo sapiens
207	1	1	0	2			548	8963	680470	680831	0	X	EAA12143	(AAAB01008963) agCP9085	1e-78	TC11282	Transporter	207	Oxidative Phosphorylation	enzyme; oxidoreductase; cytochrome c oxidase	cell growth and/or maintenance; metabolism; electron transport; oxidative phosphorylation; phosphate metabolism; phosphorylation; oxidative phosphorylation	mitochondrion; mitochondrial membrane; mitochondrial inner membrane; mitochondrial electron transport chain complex; respiratory chain complex IV; cytochrome c oxidase	similar to CG17280 (cytochrome c oxidase) gene product {Drosophila melanogaster}, partial (81%)
234	1	1	6	8			390	8846	6392255	6392385	6e-66	X	EAA06745	(AAAB01008846) agCP13367	2e-34	TC12205	Transporter	234	Oxidative Phosphorylation	hydrogen-transporting two-sector ATPase	ATP synthesis coupled proton transport	hydrogen-transporting ATP synthase, catalytic core	identified as putative homologues by reciprocal BLAST analysis in ENSEMBL CG9032 (sun "stunted")
273	1	6	3	10	Early	#	979	8987	15653144	15653688	0	X	EAA01034	(AAAB01008987) agCP12503	1e-142	TC10941	Transporter	273	Oxidative Phosphorylation	GO:0003936(hydrogen-transporting two-sector ATPase)	GO:0000276(proton-transporting ATP synthase complex, coupling factor F(0) (sensu Eukarya)) GO:0005739(mitochondrion) GO:0005753(proton-transporting ATP synthase complex (sensu Eukarya))	proton-transporting ATP synthase complex; proton-transporting ATP synthase complex, coupling factor F(0)	similar to CG4412 (ATP synthase B chain mitochondrial precursor (EC 3.6.1.34) (FO-ATP synthase subunit B)). [Fruit fly], partial (86%)
283	2	0	2	4			596	8984	6629639	6629870	1e-128	X	EAA14945	(AAAB01008984) agCP4941	5e-76	TC12502	Transporter	283	Oxidative Phosphorylation	NADH dehydrogenase (ubiquinone)	NA	NADH dehydrogenase (ubiquinone)	weakly similar to CG8680 gene product {Drosophila melanogaster}, partial (76%)
289	0	1	0	1			511	8805	549106	549257	1e-80	X	CAA15701	gb|AAF45739.1| (AE003423) CG3621-PA [D. melanogaster]	5e-29	CG3621	Transporter	289	Oxidative Phosphorylation	NADH dehydrogenase (ubiquinone)	NA	NADH dehydrogenase complex (ubiquinone) (sensu Eukarya);	ND
313	1	2	8	11			696	8960	18665965	18666268	1e-171	X	AAF49015	(AE003513) CG14235-PA [D. melanogaster]	5e-28	CG14235 (Cytochrome c oxidase)	Transporter	313	Oxidative Phosphorylation	enzyme; oxidoreductase; cytochrome c oxidase	cell growth and/or maintenance; metabolism; electron transport; oxidative phosphorylation; phosphate metabolism; phosphorylation; oxidative phosphorylation	mitochondrion; mitochondrial membrane; mitochondrial inner membrane; mitochondrial electron transport chain complex; respiratory chain complex IV; cytochrome c oxidase	ND
341	4	2	6	12	Late	#	1014	8944	3997774	3998162	0	X	EAA10211	(AAAB01008944) agCP15298	1e-86	TC11147	Enzyme	341	Oxidative Phosphorylation	enzyme; oxidoreductase; cytochrome c oxidase	cell growth and/or maintenance; metabolism; electron transport; oxidative phosphorylation; phosphate metabolism; phosphorylation; oxidative phosphorylation	mitochondrion; mitochondrial membrane; mitochondrial inner membrane; mitochondrial electron transport chain complex; respiratory chain complex IV; cytochrome c oxidase	similar to CG11015 (cytochrome c oxidase) gene product {D. melanogaster}, partial (90%)
352	3	1	1	5	Early		658	8900	1834011	1834660	0	X	EAA09463	(AAAB01008900) agCP15122	9e-07	TC10774	Transporter	352	Oxidative Phosphorylation	hydrogen-transporting two-sector ATPase; GO:0003936 (hydrogen-transporting two-sector ATPase)	NA	GO:0005743 (mitochondrial inner membrane)	similar to ATP synthase alpha chain mitochondrial precursor (EC 3.6.3.14) (Protein bellwether). [Fruit fly], complete
393	2	0	0	2	Middle		667	8848	882309	882782	0	N	BM652374	17000687375658 A.Gam.ad.cDNA1	0	TC11085	Transporter	393	Oxidative Phosphorylation	GO:0003936(hydrogen-transporting two-sector ATPase); GO:0000260(hydrogen-translocating V-type ATPase)	GO:0015992(proton transport)	GO:0000220(hydrogen-transporting ATPase V0 domain)	homologue to Vacuolar ATP synthase 16 kDa proteolipid subunit (EC 3.6.1.34) (V-ATPase C-subunit)., complete
505	1	0	0	1	Middle		220	8879	1840547	1840717	4e-92	N	BM588292	17000687322478 A.Gam.ad.cDNA.blood1	5e-92	TC11360	Transporter	505	Oxidative Phosphorylation	GO:0000219(vacuolar hydrogen-transporting ATPase)	GO:0015992(proton transport)	GO:0005886(plasma membrane)	similar to Vacuolar ATP synthase catalytic subunit A osteoclast isoform (EC 3.6.3.14) (V-ATPase A subunit 2), partial (10%)
548	1	1	0	2			401	8964	10557559	10557944	0	X	EAA12214	(AAAB01008964) agCP11195	3e-45	TC11352	Transporter	548	Oxidative Phosphorylation	GO:0003936(hydrogen-transporting two-sector ATPase) GO:0005215(transporter)	NA	GO:0005753(proton-transporting ATP synthase complex (sensu Eukarya))	weakly similar to CG2968 gene product {Drosophila melanogaster}, partial (94%)
553	3	4	6	13	Middle		544	8964	11891431	11891601	1e-87	X	EAA12806	(AAAB01008964) agCP11425	2e-37	TC11390	Enzyme	553	Oxidative Phosphorylation	enzyme; oxidoreductase; cytochrome c oxidase	cell growth and/or maintenance; metabolism; electron transport; oxidative phosphorylation; phosphate metabolism; phosphorylation; oxidative phosphorylation	mitochondrion; mitochondrial membrane; mitochondrial inner membrane; mitochondrial electron transport chain complex; respiratory chain complex IV; cytochrome c oxidase	similar to gb|AAK32965.1| (AY029256) cytochrome c oxidase subunit VIc [D. melanogaster] gb|AAF52241.3| (AE003609) CG14028-PA (cype "cyclope"; cytochrome c oxidase subunit Vic) [D. melanogaster] 7e-16
584	3	1	1	5			598	8944	1992080	1992279	1e-104	X	EAA10156	(AAAB01008944) agCP15386	7e-98	TC11929	Transporter	584	Oxidative Phosphorylation	GO:0008137(NADH dehydrogenase (ubiquinone))	GO:0006120(oxidative phosphorylation\, NADH to ubiquinone)	GO:0005748(NADH dehydrogenase complex (ubiquinone) (sensu Eukarya))	weakly similar to CG3214 gene product {Drosophila melanogaster}, partial (97%)
598	2	1	0	3			661	8960	18410905	18411293	0	X	EAA11886	(AAAB01008960) agCP6349	6e-96	TC11567	Transporter	598	Oxidative Phosphorylation	GO:0008137(NADH dehydrogenase (ubiquinone))	GO:0006120(oxidative phosphorylation\, NADH to ubiquinone)	GO:0005748(NADH dehydrogenase complex (ubiquinone) (sensu Eukarya))	similar to CG12079 gene product {Drosophila melanogaster}, partial (84%)
600	1	1	3	5			517	8986	4512213	4512516	1e-137	N	BM639955	17000687625806 A.Gam.ad.cDNA1	1e-136	TC10710	Transporter	600	Oxidative Phosphorylation	GO:0003936(hydrogen-transporting two-sector ATPase)	GO:0006818(hydrogen transport)	GO:0005739(mitochondrion); GO:0005754(hydrogen-transporting ATP synthase, catalytic core (sensu Eukarya))	homologue to ATPsyn-beta gene product {Drosophila melanogaster}, partial (94%)
633	1	0	1	2			646	8859	2858171	2858548	0	N	BM633362	17000687507085 A.Gam.ad.cDNA1	0	TC11387	Transporter	633	Oxidative Phosphorylation	GO:0003936(hydrogen-transporting two-sector ATPase); GO:0000260(hydrogen-translocating V-type ATPase)	GO:0015992(proton transport)	GO:0000221(hydrogen-transporting ATPase V1 domain)	homologue to vacuolar ATPase B subunit {Aedes aegypti}, complete
652	0	1	2	3			701	8807	4297463	4297962	0	X	EAA03934	(AAAB01008807) agCP3793	1e-106	TC11517	Transporter	652	Oxidative Phosphorylation	NADH dehydrogenase (ubiquinone)	NA	NADH dehydrogenase (ubiquinone)	weakly similar to CG9762 (l3neo18) gene product {Drosophila melanogaster}, partial (81%)
676	0	0	1	1			359	8980	118170	118300	3e-68	X	EAA14475	(AAAB01008980) agCP8065	5e-35	TC32079	Transporter	676	Oxidative Phosphorylation	NA	GO:0003936 (hydrogen-transporting ATPase activity) GO:0015986 (ATP synthesis coupled proton transport)	GO:0005754 (proton-transporting ATP synthase, catalytic core (sensu Eukarya))	weakly similar to RH48911p {Drosophila melanogaster}, partial (75%)
689	1	0	0	1	Middle		689	8960	2713403	2713772	1e-165	N	BM606180	17000659103230 A.Gam.ad.cDNA.blood1	1e-98	TC23982	Enzyme	689	Oxidative Phosphorylation	Cytochrome C Oxidase	NA	NA	homologue to cytochrome oxidase subunit I {Polyergus rufescens}, partial (4%)
719	1	0	0	1			409	8846	816130	816352	1e-106	N	BM644184	17000687313614 A.Gam.ad.cDNA1	3e-86	TC11387	Transporter	719	Oxidative Phosphorylation	GO:0003936(hydrogen-transporting two-sector ATPase); GO:0000260(hydrogen-translocating V-type ATPase)	GO:0015992(proton transport)	GO:0000221(hydrogen-transporting ATPase V1 domain)	homologue to vacuolar ATPase B subunit {Aedes aegypti}, complete
732	0	1	0	1			320	8971	17104	17308	1e-108	X	EAA13363	(AAAB01008971) agCP5068	5e-08	TC11906	Transporter	732	Oxidative Phosphorylation	GO:0003936(hydrogen-transporting two-sector ATPase)	GO:0006818(hydrogen transport)	GO:0000221(hydrogen-transporting ATPase V1 domain)	homologue to CG8186 (Vha36) Vacuolar ATP synthase subunit D 1 (EC 3.6.3.14) (V-ATPase D subunit 1), complete
762	0	1	0	1			403	8963	1661415	1661705	1e-161	X	AAL90230	(AY089492) GH05218p [D. melanogaster]	2e-42	CG9629 (GH05218p)	Enzyme	762	Oxidative Phosphorylation	aldehyde dehydrogenase (NAD+)	NA	NA	ND
883	0	0	1	1			498	8859	2859380	2859612	1e-129	N	BM642995	17000687311482 A.Gam.ad.cDNA1	1e-127	TC11387	Transporter	883	Oxidative Phosphorylation	GO:0003936(hydrogen-transporting two-sector ATPase); GO:0000260(hydrogen-translocating V-type ATPase)	GO:0015992(proton transport)	GO:0000221(hydrogen-transporting ATPase V1 domain)	homologue to vacuolar ATPase B subunit {Aedes aegypti}, complete
912	1	0	0	1			429	8839	652356	652654	1e-169	N	BM635167	17000687556665 A.Gam.ad.cDNA1	1e-165	TC10730	Transporter	912	Oxidative Phosphorylation	GO:0005489(electron transporter)	GO:0006118(electron transport); GO:0006119(oxidative phosphorylation)	GO:0005739(mitochondrion); GO:0005759(mitochondrial matrix); GO:0005743(mitochondrial inner membrane); GO:0045155(electron transporter, transferring electrons from CoQH2-cytochrome c reductase complex and cytochrome c oxidase complex)	homologue to cytochrome c DC4 - fruit fly (Drosophila melanogaster), complete
929	1	0	0	1			432	8807	9367993	9368286	1e-157	X	EAA04092	(AAAB01008807) agCP3592	3e-25	TC11709	Transporter	929	Oxidative Phosphorylation	GO:0008137(NADH dehydrogenase (ubiquinone))	NA	GO:0005739(mitochondrion) GO:0005748(NADH dehydrogenase complex (ubiquinone) (sensu Eukarya))	similar to RH23043p (CG3683) {Drosophila melanogaster}, complete
1004	0	3	2	5			1027	8961	58163	59005	0	X	EAA11983	(AAAB01008961) agCP8897	1e-120	TC11821	Transporter	1004	Oxidative Phosphorylation	GO:0008246(electron transfer flavoprotein)	NA	GO:0005759(mitochondrial matrix)	similar to CG7834 gene product {Drosophila melanogaster}, complete
1046	1	1	0	2			374	8839	1548473	1548768	1e-154	X	EAA05846	(AAAB01008839) agCP14567	1e-43	TC11527	Transporter	1046	Oxidative Phosphorylation	GO:0016467(hydrogen-translocating F-type ATPase)	NA	GO:0000276(proton-transporting ATP synthase complex, coupling factor F(0) (sensu Eukarya))	similar to CG6105 gene product {Drosophila melanogaster}, complete
1048	1	0	2	3	Early		830	8799	2172895	2173172	1e-155	X	EAA03768	(AAAB01008799) agCP14727	4e-97	TC475055	Enzyme	1048	Oxidative Phosphorylation	NADH dehydrogenase (ubiquinone)	NA	NADH dehydrogenase (ubiquinone)	similar to ref|NP_573228.1| (NM_133000) CG5703 gene product [D. melanogaster] 1e-88
1147	0	0	2	2			596	8807	7093747	7093924	8e-98	X	EAA03929	(AAAB01008807) agCP3151	2e-97	TC11838	Transporter	1147	Oxidative Phosphorylation	GO:0008137(NADH dehydrogenase (ubiquinone))	GO:0006120(oxidative phosphorylation\, NADH to ubiquinone)	GO:0005748(NADH dehydrogenase complex (ubiquinone) (sensu Eukarya))	similar to RH17496p (CG12203) {Drosophila melanogaster}, partial (67%)
1150	1	1	0	2			387	8859	6912679	6912868	3e-91	X	EAA08014	(AAAB01008859) agCP1812	2e-56	TC13192	Transporter	1150	Oxidative Phosphorylation	NADH2 dehydrogenase (GO:0003954)	NA	NA	weakly similar to NADH-UBIQUINONE OXIDOREDUCTASE AGGG SUBUNIT Homo sapiens
1208	0	1	0	1			415	8987	8899374	8899756	1e-171	N	BM614796	17000687144785 A.Gam.ad.cDNA.blood1	0	TC11412	Transporter	1208	Oxidative Phosphorylation	GO:0003954(NADH dehydrogenase); GO:0008137(NADH dehydrogenase (ubiquinone)) + GO:0008042(iron-sulfur electron transfer carrier)	GO:0006120(oxidative phosphorylation\, NADH to ubiquinone)	GO:0005747(respiratory chain complex I (sensu Eukarya)); GO:0005748(NADH dehydrogenase complex (ubiquinone) (sensu Eukarya))	similar to NADH-ubiquinone oxidoreductase 75 kDa subunit mitochondrial precursor (EC 1.6.5.3) (EC 1.6.99.3), partial (94%)
1228	0	0	1	1			191	8984	1492544	1492733	1e-103	N	BM641177	17000687307134 A.Gam.ad.cDNA1	2e-78	TC11588	Enzyme	1228	Oxidative Phosphorylation	GO:0004311(farnesyltranstransferase)	GO:0006783(heme biosynthesis)	NA	weakly similar to COX10 (yeast) homolog cytochrome c oxidase assembly protein (heme A: farnesyltransferase), partial (61%)
1235	1	0	0	1			436	8978	1925988	1926321	1e-179	X	EAA13601	(AAAB01008978) agCP7653	6e-67	TC12050	Transporter	1235	Oxidative Phosphorylation	GO:0008246(electron transfer flavoprotein)	NA	GO:0005759(mitochondrial matrix) GO:0017133(electron transfer flavoprotein (sensu Eukarya))	identified as putative homologues by reciprocal BLAST analysis in ENSEMBL CG8996 (wal-P1 "walrus")
1372	1	0	0	1			294	8960	12705146	12705432	1e-136	N	BM606781	17000687084289 A.Gam.ad.cDNA.blood1	1e-135	TC10960	Transporter	1372	Oxidative Phosphorylation	ubiquinol-cytochrome-c reductase	NA	ubiquinol-cytochrome c reductase complex (sensu Eukarya)	weakly similar to CG4169 gene product {Drosophila melanogaster}, partial (37%)
1394	1	0	0	1			452	2186	85	481	0	X	CAD27759	(AJ439060) putative V-ATPase [An. gambiae]	1e-75	Vacuolar ATP synthase	Transporter	1394	Oxidative Phosphorylation	enzyme; hydrolase; hydrolase, acting on acid anhydrides; hydrolase, acting on acid anhydrides, in phosphorus-containing anhydrides; ATPase; adenosinetriphosphatase + ligand binding or carrier; nucleotide binding; purine nucleotide binding; adenyl nucleotide binding; ATP binding; ATPase	cell growth and/or maintenance; transport; ion transport; cation transport; monovalent inorganic cation transport; hydrogen transport; proton transport	cell fraction; membrane fraction	ND
1560	0	1	0	1			452	8964	9012089	9012527	0	X	EAA12854	(AAAB01008964) agCP11416	7e-68	TC10913	Transporter	1560	Oxidative Phosphorylation	GO:0003936(hydrogen-transporting two-sector ATPase)	GO:0006818(hydrogen transport)	GO:0005739(mitochondrion) GO:0005754(hydrogen-transporting ATP synthase, catalytic core (sensu Eukarya))	similar to ATP synthase gamma chain mitochondrial precursor (EC 3.6.1.34). [Fruit fly], partial (93%)
1638	0	1	0	1			116	8904	650218	650333	5e-45	X	EAA09633	(AAAB01008904) agCP15559	2e-05	TC11919	Transporter	1638	Oxidative Phosphorylation	GO:0008137(NADH dehydrogenase (ubiquinone))	NA	GO:0005748(NADH dehydrogenase complex (ubiquinone) (sensu Eukarya))	similar to CG7712 gene product {Drosophila melanogaster}, complete
1708	0	1	0	1			294	8839	653026	653258	1e-129	X	NP_477176	(NM_057828) Cyt-c-p-P1; cytochrome c [D. melanogaster]	2e-35	Cyt-c-p-P1; cytochrome c	Transporter	1708	Oxidative Phosphorylation	cytochrome c1	cell growth and/or maintenance; metabolism; electron transport; oxidative phosphorylation; phosphate metabolism; phosphorylation; oxidative phosphorylation	mitochondrion; mitochondrial membrane; mitochondrial inner membrane; mitochondrial electron transport chain complex; respiratory chain complex IV; cytochrome c oxidase	ND
1744	1	0	0	1			398	8846	1852960	1853167	1e-114	X	EAA06399	(AAAB01008846) agCP13526	1e-42	TC10674	Transporter	1744	Oxidative Phosphorylation	GO:0003936(hydrogen-transporting two-sector ATPase) GO:0005215(transporter)	NA	GO:0005753(proton-transporting ATP synthase complex (sensu Eukarya))	similar to CG1746 gene product {Drosophila melanogaster}, complete
1781	1	0	0	1			168	8960	3087625	3087792	4e-88	N	BM656886	17000687436173 A.Gam.ad.cDNA1	9e-87	TC11605	Enzyme	1781	Oxidative Phosphorylation	GO:0008121(ubiquinol-cytochrome c reductase)	GO:0009060(aerobic respiration); GO:0006119(oxidative phosphorylation); GO:0006118(electron transport)	GO:0005746(mitochondrial electron transport chain complex (sensu Eukarya))	weakly similar to putative {Mus musculus}, partial (92%)
1915	0	0	1	1			588	8849	510034	510249	1e-109	X	EAA07190	(AAAB01008849) agCP10759	5e-72	TC36801	Transporter	1915	Oxidative Phosphorylation	GO:0003954 (NADH dehydrogenase activity)	GO:0008137 (NADH dehydrogenase (ubiquinone) activity)	GO:0005739 (mitochondrion) GO:0005748 (NADH dehydrogenase complex (ubiquinone) (sensu Eukarya))	similar to CG9160-PA (mtacp1-P1; NADH-ubiquinone oxidoreductase acyl-carrier subunit) {Drosophila melanogaster}, partial (65%)
1924	0	1	0	1			544	8835	365404	365907	0	N	BM623837	17000687489860 A.Gam.ad.cDNA1	0	TC11682	Transporter	1924	Oxidative Phosphorylation	GO:0003936(hydrogen-transporting two-sector ATPase); GO:0000260(hydrogen-translocating V-type ATPase)	GO:0015992(proton transport)	GO:0000220(hydrogen-transporting ATPase V0 domain)	similar to CG7007 gene product {Drosophila melanogaster}, complete
1931	0	0	1	1			429	8964	11644346	11644485	2e-73	X	EAA12342	(AAAB01008964) agCP11479	2e-83	TC12003	Transporter	1931	Oxidative Phosphorylation	GO:0008137(NADH dehydrogenase (ubiquinone))	GO:0006120(oxidative phosphorylation\, NADH to ubiquinone)	GO:0005748(NADH dehydrogenase complex (ubiquinone) (sensu Eukarya))	similar to CG8844 (Pdsw) gene product {Drosophila melanogaster}, partial (94%)
1954	1	0	0	1			498	8807	9204224	9204565	0	X	EAA04119	(AAAB01008807) agCP3454	6e-64	TC10935	Transporter	1954	Oxidative Phosphorylation	GO:0009461(cytochrome c)	NA	GO:0005739(mitochondrion)	similar to CG4769 gene product {Drosophila melanogaster}, partial (87%)
1962	0	1	0	1			493	8905	390675	391167	0	N	BM628279	17000687498347 A.Gam.ad.cDNA1	0	TC12029	Transporter	1962	Oxidative Phosphorylation	GO:0003936(hydrogen-transporting two-sector ATPase)	GO:0006818(hydrogen transport)	GO:0000221(hydrogen-transporting ATPase V1 domain)	similar to Vacuolar ATP synthase subunit G (EC 3.6.1.34) (V-ATPase G subunit) (Vacuolar proton pump G subunit), complete
1981	0	1	0	1			523	8816	4174155	4174609	0	X	EAA05289	(AAAB01008816) agCP7030	4e-79	TC11745	Transporter	1981	Oxidative Phosphorylation	GO:0008137(NADH dehydrogenase (ubiquinone)); GO:0003954(NADH dehydrogenase)	GO:0006118(electron transport)	GO:0005759(mitochondrial matrix); GO:0005748(NADH dehydrogenase complex (ubiquinone) (sensu Eukarya))	weakly similar to NADH-ubiquinone oxidoreductase 42 kDa subunit mitochondrial precursor (EC 1.6.5.3) (EC 1.6.99.3), partial (59%)
2002	0	1	0	1			545	8904	650450	650994	0	X	EAA09633	(AAAB01008904) agCP15559	3e-40	TC11919	Transporter	2002	Oxidative Phosphorylation	GO:0008137(NADH dehydrogenase (ubiquinone))	NA	GO:0005748(NADH dehydrogenase complex (ubiquinone) (sensu Eukarya))	similar to CG7712 gene product {Drosophila melanogaster}, complete
2046	0	1	0	1	Early	#	410	8979	792641	792900	1e-145	N	BM647839	17000687324433 A.Gam.ad.cDNA1	0	TC12533	Enzyme	2046	Oxidative Phosphorylation	GO:0003954(NADH dehydrogenase); GO:0008137(NADH dehydrogenase (ubiquinone))	GO:0006814(sodium transport)	GO:0005759(mitochondrial matrix)	similar to CG6020 gene product {D. melanogaster}, partial (88%)
2123	0	1	0	1	Early	#	321	8964	9012922	9013096	5e-95	X	EAA12854	(AAAB01008964) agCP11416	3e-46	TC10913	Transporter	2123	Oxidative Phosphorylation	GO:0003936(hydrogen-transporting two-sector ATPase)	GO:0006818(hydrogen transport)	GO:0005739(mitochondrion) GO:0005754(hydrogen-transporting ATP synthase, catalytic core (sensu Eukarya))	similar to CG7610 (ATPsyn-g "ATP synthase-gamma chain" mitochondrial precursor) (EC 3.6.1.34). [Fruit fly], partial (93%)
2125	0	0	1	1			565	8944	4089023	4089347	1e-177	X	EAA10128	(AAAB01008944) agCP15237	2e-95	TC11152	Transporter	2125	Oxidative Phosphorylation	enzyme; oxidoreductase; cytochrome c oxidase oxidase	cell growth and/or maintenance; metabolism; electron transport; oxidative phosphorylation; phosphate metabolism; phosphorylation; oxidative phosphorylation	mitochondrion; mitochondrial membrane; mitochondrial inner membrane; mitochondrial electron transport chain complex; respiratory chain complex IV; cytochrome c oxidase	weakly similar to CG10664 (cytochrome-c oxidase) gene product {Drosophila melanogaster}, partial (80%)
2144	0	1	0	1			149	8816	3749927	3750075	2e-74	N	AJ283722	4A3B-AAE-H-01-F An. gambiae immune competent 4A3B	7e-78	TC11175	Transporter	2144	Oxidative Phosphorylation	GO:0004129(cytochrome c oxidase)	GO:0006118(electron transport)	GO:0005743(mitochondrial inner membrane) GO:0005751(respiratory chain complex IV (sensu Eukarya))	similar to cytochrome c oxidase subunit Va {Rhyzopertha dominica}, partial (79%)
2161	1	0	0	1			611	8859	10574963	10575572	0	N	BM609792	17000687107078 A.Gam.ad.cDNA.blood1	0	TC11401	Transporter	2161	Oxidative Phosphorylation	GO:0003936(hydrogen-transporting two-sector ATPase); GO:0000260(hydrogen-translocating V-type ATPase)	GO:0015992(proton transport)	GO:0000221(hydrogen-transporting ATPase V1 domain)	similar to Vacuolar ATP synthase subunit E (EC 3.6.1.34) (V-ATPase E subunit) (Vacuolar proton pump E subunit), complete
2166	0	0	1	1			617	8980	11973909	11974170	1e-143	X	EAA13847	(AAAB01008980) agCP8790	1e-100	TC11377	Transporter	2166	Oxidative Phosphorylation	GO:0008137(NADH dehydrogenase (ubiquinone))	NA	GO:0005743(mitochondrial inner membrane)	similar to CG9140 (NADH dehydrogenase (ubiquinone)) gene product {Drosophila melanogaster}, partial (95%)
2348	1	0	0	1			708	8987	2210015	2210404	0	X	EAA01257	(AAAB01008987) agCP11889 gb|EAA02473.1| (AAAB01004737) agCP4060	1e-104	TC15757	Transporter	2348	Oxidative Phosphorylation	GO:0008137(NADH dehydrogenase (ubiquinone))	GO:0006120(oxidative phosphorylation\, NADH to ubiquinone)	GO:0005748(NADH dehydrogenase complex (ubiquinone) (sensu Eukarya))	weakly similar to CG3192 gene product {Drosophila melanogaster}, partial (52%)
2421	0	0	1	1			434	8816	3749496	3749887	0	X	EAA05128	(AAAB01008816) agCP6973	9e-70	TC11175	Transporter	2421	Oxidative Phosphorylation	GO:0004129(cytochrome c oxidase)	GO:0006118(electron transport)	GO:0005743(mitochondrial inner membrane) GO:0005751(respiratory chain complex IV (sensu Eukarya))	similar to cytochrome c oxidase subunit Va {Rhyzopertha dominica}, partial (79%)
2471	1	0	0	1			333	8879	1840703	1841033	1e-132	N	BM647967	17000687324596 A.Gam.ad.cDNA1	1e-109	TC11360	Transporter	2471	Oxidative Phosphorylation	GO:0000219(vacuolar hydrogen-transporting ATPase)	GO:0015992(proton transport)	GO:0005886(plasma membrane)	similar to Vacuolar ATP synthase catalytic subunit A osteoclast isoform (EC 3.6.3.14) (V-ATPase A subunit 2), partial (10%)
LYSOSOMAL ENZYMATIC DIGESTION
252	2	0	1	3			557	8986	8086034	8086412	0	X	EAA00330	(AAAB01008986) agCP9609	5e-05	TC11443	Enzyme	252	Lysosomal Enzymatic Digestion	enzyme; hydrolase; GO:0004217 (cathepsin L)	GO:0030163 (protein catabolism)	GO:0005764 (lysosome)	weakly similar to cathepsin L-like protease precursor {Artemia franciscana}, partial (96%)
559	0	0	1	1			172	8794	535932	536086	1e-68	N	BM591553	17000687386431 A.Gam.ad.cDNA.blood1	6e-65	TC11399	Enzyme	559	Lysosomal Enzymatic Digestion	GO:0004192(cathepsin D)	NA	NA	similar to Lysosomal aspartic protease precursor (EC 3.4.23.-). [Yellowfever mosquito], complete
1254	0	0	1	1	Late	#	208	8859	10653396	10653602	9e-96	X	EAA08086	(AAAB01008859) agCP1623	7e-13	TC11909	Enzyme	1254	Lysosomal Enzymatic Digestion	NA	NA	NA	weakly similar to acid phosphatase-1 {Drosophila subobscura}, partial (44%)
2231	0	0	1	1	Late		363	8859	2956236	2956593	1e-180	X	EAA08025	(AAAB01008859) agCP1375	5e-29	TC11292	Enzyme	2231	Lysosomal Enzymatic Digestion	GO:0008234(cysteine-type peptidase)	NA	NA	weakly similar to CG12163 (cathepsin F) gene product {alt 2} [D. melanogaster], partial (46%)
PROTEIN DIGESTION
18	25	2	4	31			966	8964	3764252	3765187	0	X	EAA12590	(AAAB01008964) agCP11264	1e-139	TC30224, Trypsin (EC 3.4.21.4) 1 precursor	Enzyme	18	Protein Digestion	peptidase; serine-type endopeptidase	NA	NA	ND
44	3	0	1	4	Middle		974	8980	585929	586887	0	X	EAA13787	(AAAB01008980) agCP8124	1e-170	TC21280, Carboxypeptidase A (AF000953)	Enzyme	44	Protein Digestion	peptidase; serine-type endopeptidase GO:0004182 (carboxypeptidase A)	GO:0006508 (proteolysis and peptidolysis) EC 3.4.17.1	NA	homologue to Zinc carboxypeptidase A precursor (EC 3.4.17.-). [African malaria mosquito], complete
99	16	3	8	27	Late	#	957	8807	12236415	12236810	0	X	EAA04684	(AAAB01008807) agCP3123	1e-144	TC10771	Enzyme	99	Protein Digestion	peptidase; serine-type endopeptidase	NA	NA	homologue to Chymotrypsin 2 precursor (EC 3.4.21.1). [African malaria mosquito], complete
340	3	5	4	12	Middle	#	1241	8888	3084302	3084743	0	X	EAA08763	(AAAB01008888) agCP7927	0	TC12152	Enzyme	340	Protein Digestion	GO:0004177(aminopeptidase) GO:0008237(metallopeptidase)	GO:0009405(pathogenesis)	GO:0004872(receptor) GO:0005886(plasma membrane) GO:0005887(integral plasma membrane protein)	NA
430	2	0	0	2	Late		980	8968	236994	237527	0	X	EAA13235	(AAAB01008968) ebiP3366	3e-93	TC14087	Enzyme	430	Protein Digestion	enzyme; peptidase	NA	NA	weakly similar to aminopeptidase N {Aedes aegypti}, partial (29%)
568	5	2	1	8	EarlyLate		931	8964	3771330	3772249	0	X	EAA12264	(AAAB01008964) agCP11302	1e-120	TC10784, Trypsin 4 precursor	Enzyme	568	Protein Digestion	peptidase; serine-type endopeptidase	NA	NA	NA
569	1	0	4	5	Middle	#	474	8964	3766678	3767146	0	X	EAA12260	(AAAB01008964) agCP10888	2e-61	TC10854, Trypsin 2 precursor	Enzyme	569	Protein Digestion	peptidase; serine-type endopeptidase	NA	NA	NA
570	2	0	0	2			693	8964	3768550	3769234	0	X	P35037	pir||S40007 trypsin (EC 3.4.21.4) precursor	1e-115	Trypsin 3 precursor	Enzyme	570	Protein Digestion	peptidase; serine-type endopeptidase	NA	NA	ND
571	0	0	2	2			444	8964	3766237	3766667	0	X	EAA12260	(AAAB01008964) agCP10888	2e-30	TC10854, Trypsin 2 precursor	Enzyme	571	Protein Digestion	peptidase; serine-type endopeptidase	NA	NA	ND
648	2	0	2	4	Early	#	401	8984	1078939	1079332	0	X	EAA15148	(AAAB01008984) agCP4871	6e-40	TC11015, Trypsin 4 Precursor	Enzyme	648	Protein Digestion	peptidase; serine-type endopeptidase	NA	NA	NA
994	1	1	1	3	Early		850	8987	14946736	14947104	0	X	AAC02700	(AF045250) serine proteinase [An. gambiae]	1e-136	Serine-type peptidase (AF045250)	Enzyme	994	Protein Digestion	NA	NA	NA	NA
1076	1	0	0	1			766	8980	7791054	7791598	0	X	EAA14316	(AAAB01008980) agCP8434	1e-111	TC11759, Chymotrypsin 1 precursor	Enzyme	1076	Protein Digestion	peptidase; serine-type endopeptidase	NA	NA	ND
1615	0	1	0	1			409	8807	2371235	2371639	0	X	EAA04657	(AAAB01008807) ebiP9426	8e-56	TC11695	Enzyme	1615	Protein Digestion	carboxypeptidase C	NA	NA	weakly similar to CG4572 gene product {Drosophila melanogaster}, partial (34%)
1634	0	1	0	1			151	8960	17082412	17082561	2e-71	X	EAA11303	(AAAB01008960) agCP5517	2e-17	TC11044	Enzyme	1634	Protein Digestion	NA	NA	NA	weakly similar to trypsin precursor {Aedes aegypti}, complete
1742	1	0	0	1	Early		640	8960	14297981	14298207	1e-125	X	EAA10784	(AAAB01008960) agCP6223	1e-105	TC11216	Enzyme	1742	Protein Digestion	carboxypeptidase	NA	NA	weakly similar to GH20109p (CG8560) {D. melanogaster}, partial (62%)
2225	0	0	1	1			164	8807	392128	392262	5e-69	N	AL695767	AL695767 NAP1 NAP1-P34-H-07-5.	2e-81	TC32791, Trypsin 4 precursor	Enzyme	2225	Protein Digestion	NA	NA	NA	homologue to Trypsin 4 precursor (EC 3.4.21.4). [African malaria mosquito], partial (5%)
2243	0	0	1	1	Middle	#	330	8807	5613750	5614079	0	X	EAA04240	(AAAB01008807) agCP3610	2e-50	TC11162	Enzyme	2243	Protein Digestion	chymotrypsin	NA	NA	similar to gb|AAF49326.1| (AE003523) CG7542-PA [D. melanogaster] 6e-07
2325	1	0	0	1			283	8980	9043471	9043685	6e-83	X	EAA14067	(AAAB01008980) agCP8591	1e-22	TC15019	Enzyme	2325	Protein Digestion	GO:0008233(peptidase); GO:0008270(zinc binding); GO:0004463(leukotriene-A4 hydrolase)	NA	NA	weakly similar to CG10602 gene product {Drosophila melanogaster}, partial (83%)
PROTEIN MODIFICATION, METABOLISM, TRANSPORT AND LOCALIZATION
7	3	8	9	20	Early	#	581	8964	9478953	9479246	1e-165	X	EAA12215	(AAAB01008964) agCP11398	3e-72	TC11197	Structural Molecule	7	Protein Modification, Metabolism, Transport and Localization	GO:0003735(structural constituent of ribosome)	GO:0000211(protein degradation tagging)	GO:0005634(nucleus) GO:0005737(cytoplasm) GO:0005840(ribosome) GO:0005842(cytosolic large ribosomal subunit (sensu Eukarya)) GO:0005843(cytosolic small ribosomal subunit	weakly similar to ref|NP_476776.1| (NM_057428) RpL40-P1; Ubiquitin fusion 52 [D. melanogaster] pir||S23988 ubiquitin / ribosomal protein CEP52 - fruit fly (D. melanogaster) pir||S10319 ubiquitin / ribosomal protein CEP52 - fruit fly (Droso
12	3	1	6	10	Late	#	541	8839	890359	890881	0	X	EAA05878	(AAAB01008839) agCP14623	4e-43	TC11943	Anticoagulant	12	Protein Modification, Metabolism, Transport and Localization	thrombin inhibitor	NA	NA	similar to emb|CAA10384.1| (AJ131524) dipetalogastin [Dipetalogaster maximus] 3e-06
25	1	1	2	4			350	8859	10623724	10624051	1e-157	N	AJ283943	4A3B-AAH-C-05-F An. gambiae immune competent 4A3B	1e-134	TC12518	Enzyme	25	Protein Modification, Metabolism, Transport and Localization	GO:0004576(oligosaccharyl transferase)	NA	GO:0008250(oligosaccharyl transferase complex)	similar to BcDNA.GM01838 {Drosophila melanogaster}, partial (55%)
78	0	0	3	3			759	8852	188395	188772	1e-180	X	EAA07410	(AAAB01008852) agCP14638	2e-93	TC13491	Protein Tagging	78	Protein Modification, Metabolism, Transport and Localization	GO:0004840(ubiquitin conjugating enzyme)	GO:0006512(ubiquitin cycle)	NA	similar to CG5788 (UbcD10 "ubiquitin-conjugating enzyme (EC 6.3.2.-)") - fruit fly (Drosophila melanogaster), complete
248	1	1	0	2	Middle	#	624	8799	493688	493948	1e-148	X	EAA03740	(AAAB01008799) agCP14771	8e-56	TC14807	Transporter	248	Protein Modification, Metabolism, Transport and Localization	protein translocase	protein transport	mitochondrial inner membrane translocase complex	similar to ref|NP_648505.1| (NM_140248) CG11611 (Tim13) gene product [D. melanogaster] sp|Q9VTN3|IM13_DROME Mitochondrial import inner membrane translocase subunit Tim13 gb|AAF50014.1| (AE003543) CG11611-PA [D. melanogaster] 9e-26
279	1	1	1	3	Late	#	823	8986	4197694	4198065	0	X	EAA00218	(AAAB01008986) agCP9563	1e-113	TC12165	Enzyme	279	Protein Modification, Metabolism, Transport and Localization	GO:0004221(ubiquitin C-terminal hydrolase)	GO:0006511(ubiquitin-dependent protein catabolism)	GO:0005737(cytoplasm)	weakly similar to CG4265 (Uch "Ubiquitin carboxy-terminal hydrolase isozyme L3 (EC 3.4.19.12) (UCH- L3)), partial (96%)
305	0	2	0	2			360	8968	1009934	1010090	1e-83	X	EAA13243	(AAAB01008968) agCP2802	2e-51	TC14824	Unknown	305	Protein Modification, Metabolism, Transport and Localization	NA	GO:0006886(intracellular protein transport)	GO:0005792(microsome) GO:0005886(plasma membrane) GO:0016021(integral membrane protein)	weakly similar to CG3564 gene product {Drosophila melanogaster}, partial (94%)
328	0	1	1	2			252	8848	1236767	1236926	5e-84	X	EAA07069	(AAAB01008848) agCP7208	7e-17	TC12835	Enzyme	328	Protein Modification, Metabolism, Transport and Localization	GO:0004299(proteasome endopeptidase)	GO:0006510(ATP-dependent proteolysis)	GO:0005837(26S proteasome) GO:0005839(20S core proteasome)	similar to CG12323 (Prosbeta5) 20S proteasome beta5 subunit {Drosophila melanogaster}, partial (85%)
368	1	0	0	1	Late	#	238	8987	14011652	14011756	1e-52	N	BM590459	17000687383188 A.Gam.ad.cDNA.blood1	2e-48	TC15144	Enzyme	368	Protein Modification, Metabolism, Transport and Localization	ubiquitin conjugating enzyme	ubiquitin cycle	NA	homologue to EG:25E8.2 gene product {alt 2} [D. melanogaster], partial (37%)
459	0	0	2	2	Middle	#	227	8944	5073975	5074193	1e-101	N	AJ284486	4A3B-AAX-C-01-F An. gambiae immune competent 4A3B	1e-102	TC11966	Unknown	459	Protein Modification, Metabolism, Transport and Localization	NA	NA	GO:0016021(integral membrane protein); GO:0005784(translocon); GO:0005855(signal sequence receptor complex)	weakly similar to CG5885 gene product {D. melanogaster}, partial (93%)
476	0	1	4	5			816	8823	2935178	2935659	0	X	EAA05424	(AAAB01008823) agCP10540	2e-25	TC12033	Transporter	476	Protein Modification, Metabolism, Transport and Localization	protein transporter	SRP-dependent, co-translational membrane targeting, translocation	translocon	similar to CG14214 gene product {Drosophila melanogaster}, complete
481	0	2	0	2			596	8816	181837	182104	1e-136	X	EAA05255	(AAAB01008816) agCP6898	9e-67	TC13354	Enzyme	481	Protein Modification, Metabolism, Transport and Localization	signal peptidase	signal peptide processing	signal peptidase complex	similar to Probable microsomal signal peptidase 22 kDa subunit (EC 3.4.-.-) (SPase 22 kDa subunit) (SPC22) (CG5677)., complete
545	7	2	1	10			1314	8859	7750934	7751761	0	X	EAA01176	(AAAB01008987) agCP12312	1e-153	TC11270, Polyubiquitin	Protein Tagging	545	Protein Modification, Metabolism, Transport and Localization	GO:0000211 (protein degradation tagging) GO:0006325 (establishment and/or maintenance of chromatin architecture) GO:0006355 (regulation of transcription, DNA-dependent) GO:0006510 (ATP-dependent proteolysis) GO:0006512 (ubiquitin cycle) GO:0006950 (response to stress) GO:0006951 (response to heat shock) GO:0007046 (ribosome biogenesis)	GO:0005634 (nucleus) GO:0005737 (cytoplasm)	NA	polyubiquitin {Cricetulus griseus}, partial (97%)
546	1	0	1	2			329	8964	9479094	9479210	9e-34	X	NP_003324	(NM_003333) ubiquitin and ribosomal protein L40 precursor	4e-42	Ubiquitin and ribosomal protein L40 precursor	Protein Tagging	546	Protein Modification, Metabolism, Transport and Localization	protein degradation tagging; structural constituent of ribosome;	protein biosynthesis; ubiquitin cycle	40S ribosomal subunit; 60S ribosomal subunit;	ND
547	0	1	0	1	Early	#	275	8859	7751162	7751376	1e-39	X	EAA08053	(AAAB01008859) agCP1265	1e-36	TC11032, Polyubiquitin	Protein Tagging	547	Protein Modification, Metabolism, Transport and Localization	protein tagging; protein degradation tagging	NA	NA	NA
555	1	0	0	1			595	8807	5607030	5607258	1e-126	X	EAA04594	(AAAB01008807) agCP3380	3e-45	TC474664	Transporter	555	Protein Modification, Metabolism, Transport and Localization	protein translocase	protein transport	mitochondrial inner membrane translocase complex	homologue to CG12788 (Tim9b) {Drosophila melanogaster}
628	1	0	0	1			516	8986	200327	200742	0	N	BM588433	17000687323427 A.Gam.ad.cDNA.blood1	0	TC11381	Enzyme	628	Protein Modification, Metabolism, Transport and Localization	GO:0004656(procollagen-proline,2-oxoglutarate-4-dioxygenase)	GO:0018401(peptidyl-proline hydroxylation to 4-hydroxy-L-proline)	NA	weakly similar to Protein disulfide isomerase precursor (PDI) (EC 5.3.4.1). [Fruit fly], partial (46%)
646	2	0	2	4	Middle	#	690	8851	298970	299344	0	X	EAA07374	(AAAB01008851) agCP10141	1e-102	TC12190	Unknown	646	Protein Modification, Metabolism, Transport and Localization	NA	NA	GO:0005784(translocon) GO:0005855(signal sequence receptor complex)	weakly similar to BcDNA.GM12291 {D. melanogaster}, partial (60%)
693	0	1	0	1			273	8960	22761022	22761293	1e-151	X	EAA11816	(AAAB01008960) agCP6610	2e-19	TC15812	Binding	693	Protein Modification, Metabolism, Transport and Localization	GO:0005047(signal recognition particle receptor)	GO:0006614(SRP-dependent, co-translational membrane targeting)	GO:0005785(signal recognition particle receptor complex)	weakly similar to BcDNA.GM04779 {Drosophila melanogaster}, partial (61%)
703	1	0	0	1			158	8960	14634735	14634863	2e-51	N	AL696360	AL696360 NAP1 NAP1-P40-E-09-5.	9e-43	TC11935	Protein Tagging	703	Protein Modification, Metabolism, Transport and Localization	GO:0004842(ubiquitin-protein ligase)	GO:0008284(positive regulation of cell proliferation); GO:0006511(ubiquitin-dependent protein catabolism);GO:0006464(protein modification); GO:0008054(cyclin catabolism)	NA	similar to CG10682 gene product {Drosophila melanogaster}, partial (90%)
755	0	0	1	1			318	8960	12744861	12745056	1e-107	X	EAA11278	(AAAB01008960) agCP6035	5e-17	TC13534	Enzyme	755	Protein Modification, Metabolism, Transport and Localization	GO:0004299(proteasome endopeptidase)	GO:0006510(ATP-dependent proteolysis)	GO:0005837(26S proteasome) GO:0005839(20S core proteasome)	weakly similar to CG17331 (RE03883p) {Drosophila melanogaster}, partial (49%)
773	0	0	1	1	Middle	#	649	8799	809184	809529	0	X	EAA03709	(AAAB01008799) agCP14692	2e-30	TC12173	Enzyme	773	Protein Modification, Metabolism, Transport and Localization	ubiquitin conjugating enzyme	GO:0006511(ubiquitin-dependent protein catabolism)	NA	homologue to RE63412p {D. melanogaster}, complete
792	0	1	0	1			194	8847	489678	489829	5e-71	N	AL694678	AL694678 NAP1 NAP1-P22-E-07-5.	2e-32	TC15844	Protein Tagging	792	Protein Modification, Metabolism, Transport and Localization	ubiquitin-specific protease	deubiquitination	NA	weakly similar to CG4165 gene product {Drosophila melanogaster}, partial (10%)
795	1	0	0	1			462	8844	2319733	2320189	0	N	BM581172	17000687244019 A.Gam.ad.cDNA.blood1	0	TC13057	Enzyme	795	Protein Modification, Metabolism, Transport and Localization	GO:0004178(leucyl aminopeptidase);GO:0016804(prolyl aminopeptidase) + GO:0000287(magnesium binding); GO:0008270(zinc binding); GO:0030145(manganese binding)	GO:0006508(proteolysis and peptidolysis)	GO:0005737(cytoplasm)	weakly similar to Cytosol aminopeptidase (EC 3.4.11.1) (Leucine aminopeptidase) (LAP) (Leucyl aminopeptidase), partial (58%)
803	0	1	1	2			787	8987	11172175	11172869	0	X	EAA01750	(AAAB01008987) agCP12203	8e-84	TC12052	Enzyme	803	Protein Modification, Metabolism, Transport and Localization	GO:0004299(proteasome endopeptidase)	GO:0006510(ATP-dependent proteolysis)	GO:0005838(19S proteasome regulatory particle) GO:0008541(19S proteasome regulatory particle\, lid subcomplex)	similar to CG10149 ("Proteasome p44.5 subunit") BcDNA.LD18931 {Drosophila melanogaster}, partial (94%)
807	1	0	0	1	Late		590	8975	530988	531402	0	X	NP_572438	(NM_132210) CG2257 gene product [D. melanogster]	4e-41	CG2257 (Ubc-E2H)	Enzyme	807	Protein Modification, Metabolism, Transport and Localization	ubiquitin conjugating enzyme	NA	NA	NA
873	0	1	0	1			416	8966	46367	46780	0	X	EAA12929	(AAAB01008966) agCP14441	4e-07	TC12478	Transporter	873	Protein Modification, Metabolism, Transport and Localization	GO:0015450(protein translocase)	GO:0006899(non-selective vesicle transport)	GO:0005783(endoplasmic reticulum)	weakly similar to transport protein Sec61 beta subunit {Lapemis hardwickii}, partial (93%)
904	0	2	0	2			555	8823	1954664	1955027	0	X	EAA05506	(AAAB01008823) agCP10578	1e-44	TC12481	Binding	904	Protein Modification, Metabolism, Transport and Localization	GO:0005047(signal recognition particle receptor)	GO:0005785(signal recognition particle receptor complex) GO:0006613(co-translational membrane targeting)	GO:0005783(endoplasmic reticulum) GO:0005785(signal recognition particle receptor complex)	similar to Gtp-bp (CG2522 "GTP-binding protein") gene product {Drosophila melanogaster}, partial (50%)
906	0	0	1	1			378	8807	9200414	9200593	1e-94	X	NP_647959	(NM_139702) CG10640 gene product [D. melanogaster]	2e-45	CG10640 (Uev1A)	Protein Tagging	906	Protein Modification, Metabolism, Transport and Localization	ubiquitin conjugating enzyme	NA	NA	ND
921	1	0	1	2			660	8963	685346	685722	0	X	NP_477411	(NM_058063) smt3-P1 [D. melanogaster]	7e-42	CG4494 (smt3)	Protein Tagging	921	Protein Modification, Metabolism, Transport and Localization	protein tagging	protein-nucleus import	NA	ND
922	0	0	1	1	Late	#	623	8987	7421450	7422062	0	X	EAA00879	(AAAB01008987) agCP12614	5e-58	TC13715	Protein Tagging	922	Protein Modification, Metabolism, Transport and Localization	protein tagging	GO:0008638(protein tagging) GO:0006606(protein-nucleus import)	NA	homologue to CG4494 (ubiquitin-like protein SMT3) {D. melanogaster}, partial (94%)
950	1	0	0	1			424	8987	13567858	13568274	0	N	AJ280656	4A3A-AAS-A-12-F An. gambiae immune competent 4A3A	0	TC12512	Unknown	950	Protein Modification, Metabolism, Transport and Localization	NA	GO:0006411(protein metabolism and modification); GO:0006464(protein modification)	NA	similar to CG1129 gene product {alt 1} [Drosophila melanogaster], complete
962	0	1	0	1			542	8987	15047036	15047378	0	X	EAA00961	(AAAB01008987) agCP12897	3e-93	NP461920	Enzyme	962	Protein Modification, Metabolism, Transport and Localization	peptidase; serine-type endopeptidase	NA	NA	similar to chymotrypsin-like protein, putative Aedes aegypti
973	0	1	0	1			573	8859	492225	492593	0	X	NP_572686	(NM_132458) Rpt3 gene product [D. melanogaster]	4e-68	CG16916 (Rpt3)	Enzyme	973	Protein Modification, Metabolism, Transport and Localization	proteasome endopeptidase; proteasome ATPase	proteolysis and peptidolysis;	19S proteasome regulatory particle; 19S proteasome regulatory particle, base subcomplex	ND
1002	1	0	3	4			501	8849	2791527	2791773	1e-134	X	EAA07167	(AAAB01008849) agCP10691	3e-45	TC22219	Protein Tagging	1002	Protein Modification, Metabolism, Transport and Localization	GO:0008121 (ubiquinol-cytochrome c reductase activity)	NA	GO:0015008 (ubiquinol-cytochrome c reductase complex (sensu Eukarya))	weakly similar to CG7580 gene product {Drosophila melanogaster}, partial (86%)
1006	1	1	1	3	Middle	#	691	8987	7294890	7295353	0	N	BM652990	17000687377298 A.Gam.ad.cDNA1	0	TC11547	Binding	1006	Protein Modification, Metabolism, Transport and Localization	GO:0005048(signal sequence receptor)	GO:0006613(co-translational membrane targeting) + GO:0008284(positive regulation of cell proliferation)	GO:0005783(endoplasmic reticulum); GO:0016021(integral membrane protein)	weakly similar to CG2994 gene product {D. melanogaster}, partial (87%)
1031	0	0	2	2			647	8984	500076	500541	0	X	EAA14834	(AAAB01008984) agCP4540	1e-104	TC13545	Enzyme	1031	Protein Modification, Metabolism, Transport and Localization	GO:0004299(proteasome endopeptidase)	GO:0006510(ATP-dependent proteolysis)	GO:0005837(26S proteasome) GO:0005839(20S core proteasome)	weakly similar to CG17331 gene product {Drosophila melanogaster}, complete
1067	1	0	0	1			478	8987	12016865	12017065	1e-104	X	EAA01092	(AAAB01008987) agCP12731	4e-77	TC12219	Enzyme	1067	Protein Modification, Metabolism, Transport and Localization	GO:0004299(proteasome endopeptidase) GO:0008575(proteasome ATPase)	GO:0006508(proteolysis and peptidolysis) GO:0008540(19S proteasome regulatory particle\, base subcomplex)	GO:0005838(19S proteasome regulatory particle)	homologue to Rpt4 gene product {Drosophila melanogaster}, partial (97%)
1078	0	1	0	1			189	8816	181489	181668	4e-58	X	EAA05255	(AAAB01008816) agCP6898	3e-06	TC13354	Enzyme	1078	Protein Modification, Metabolism, Transport and Localization	NA	NA	NA	similar to Probable microsomal signal peptidase 22 kDa subunit (EC 3.4.-.-) (SPase 22 kDa subunit) (SPC22)., complete
1086	1	0	1	2			746	8039	409	853	0	X	EAA03210	(AAAB01008039) agCP14646	1e-108	TC11457	Enzyme	1086	Protein Modification, Metabolism, Transport and Localization	GO:0004177(aminopeptidase) GO:0004872(receptor) GO:0008237(metallopeptidase)	GO:0009405(pathogenesis)	GO:0005886(plasma membrane) GO:0005887(integral plasma membrane protein)	weakly similar to aminopeptidase (EC 3.4.11.-) - Indian meal moth, partial (20%)
1089	0	1	1	2			501	8568	2163	2416	1e-141	X	EAA03438	(AAAB01008568) agCP4508	9e-81	TC14772	Transporter	1089	Protein Modification, Metabolism, Transport and Localization	NA	GO:0006888(ER to Golgi transport)	NA	similar to synaptobrevin SEC22 homolog - fruit fly (Drosophila melanogaster), complete
1099	1	0	1	2			733	8980	8442014	8442534	0	X	EAA14417	(AAAB01008980) agCP8173	1e-112	TC14055	Enzyme	1099	Protein Modification, Metabolism, Transport and Localization	GO:0004582(dolichyl-phosphate beta-D-mannosyltransferase)	GO:0006486(protein amino acid glycosylation)	NA	similar to CG10166 gene product {Drosophila melanogaster}, partial (97%)
1111	0	1	1	2			609	8987	7442576	7443184	0	X	EAA00889	(AAAB01008987) agCP12471	1e-103	TC12615	Enzyme	1111	Protein Modification, Metabolism, Transport and Localization	GO:0004299(proteasome endopeptidase)	GO:0006510(ATP-dependent proteolysis)	GO:0005837(26S proteasome) GO:0005839(20S core proteasome)	similar to CG11981 (Proteasome subunit beta type 3 (EC 3.4.25.1) (20S proteasome subunit beta-3)). [Fruit fly], complete
1118	0	1	1	2			640	8948	2509083	2509547	0	X	EAA10482	(AAAB01008948) agCP2128	3e-93	TC13179	Unknown	1118	Protein Modification, Metabolism, Transport and Localization	NA	NA	GO:0005837(26S proteasome)	similar to proteasome subunit {Drosophila melanogaster}, complete
1122	1	0	1	2	Middle		739	8898	368076	368512	0	X	EAA09153	(AAAB01008898) agCP14127	1e-128	TC16681, CG4406 (EG:133E12.3)	Enzyme	1122	Protein Modification, Metabolism, Transport and Localization	GPI-anchor transamidase	NA	NA	similar to /prediction=(method:''genefinder'' version:''084'' score:''46.36'')~/prediction=, partial (86%)
1151	0	1	1	2			345	8847	2921195	2921332	1e-67	X	EAA06794	(AAAB01008847) agCP7334	4e-46	TC19879	Transporter	1151	Protein Modification, Metabolism, Transport and Localization	GO:0015450(protein translocase)	GO:0015031(protein transport)	GO:0005744(mitochondrial inner membrane translocase complex)	similar to CG1660 Tim9a (Mitochondrial import inner membrane translocase subunit Tim9A). [Fruit fly], partial (92%)
1152	1	0	1	2			484	8933	2178254	2178565	1e-176	X	EAA09982	(AAAB01008933) agCP11849	1e-51	TC13270	Transporter	1152	Protein Modification, Metabolism, Transport and Localization	GO:0015450(protein translocase)	GO:0015031(protein transport)	GO:0005744(mitochondrial inner membrane translocase complex)	identified as putative homologues by reciprocal BLAST analysis in ENSEMBL CG1728 (Tim8)
1162	1	0	1	2			839	8898	2894363	2895196	0	X	EAA09255	(AAAB01008898) agCP14031	1e-114	TC14988	Enzyme	1162	Protein Modification, Metabolism, Transport and Localization	GO:0008235(metalloexopeptidase)	GO:0006508(proteolysis and peptidolysis)	NA	weakly similar to CG9000 gene product {Drosophila melanogaster}, complete
1179	2	0	0	2	Late	#	322	8964	9117937	9118249	1e-170	X	EAA12881	(AAAB01008964) agCP11364	1e-24	TC12465	Enzyme	1179	Protein Modification, Metabolism, Transport and Localization	GO:0004840 (ubiquitin conjugating enzyme)	GO:0006512 (ubiquitin cycle)	NA	similar to Ubiquitin-conjugating enzyme E2-24 kDa (EC 6.3.2.19) (Ubiquitin-protein ligase), partial (91%)
1268	0	0	1	1	Middle		670	8905	372093	372448	0	X	EAA09693	(AAAB01008905) ebiP1178	4e-94	TC469038	Enzyme	1268	Protein Modification, Metabolism, Transport and Localization	tripeptidyl-peptidase II	NA	NA	similar to ref|NP_477247.1| (NM_057899) TppII-P1; tripeptidyl peptidase II [D. melanogaster] gb|AAM68593.1| (AE003819) CG3991-PA [D. melanogaster] 5e-33
1275	0	0	1	1			693	8964	1389383	1389630	1e-137	X	EAA12727	(AAAB01008964) agCP11504	1e-109	TC17139	Binding	1275	Protein Modification, Metabolism, Transport and Localization	GO:0005515(protein binding)	NA	NA	weakly similar to Kinase interacting protein 2 (KIP 2). [Human], partial (79%)
1290	0	0	1	1			288	8807	3162808	3163089	1e-158	X	EAA01200	(AAAB01008987) agCP12702	2e-68	TC16039	Enzyme	1290	Protein Modification, Metabolism, Transport and Localization	GO:0004662(CAAX-protein geranylgeranyltransferase)	NA	NA	identified as putative homologues by reciprocal BLAST analysis in ENSEMBL CG18627 (betaggt-II "beta subunit of type II geranylgeranyl transferase")
1300	1	0	0	1	Middle	#	445	8987	13565194	13565439	1e-135	N	NM_080155	D. melanogster (betaggt-II), mRNA	2e-07	CG18627 (betaggt-II "beta subunit of type II geranylgeranyl transferase")	Enzyme	1300	Protein Modification, Metabolism, Transport and Localization	CAAX-protein geranylgeranyltransferase	NA	NA	NA
1579	0	1	0	1			166	8987	2903333	2903498	3e-89	X	EAA01264	(AAAB01008987) agCP11949	5e-24	TC12699, PROSAg25	Enzyme	1579	Protein Modification, Metabolism, Transport and Localization	proteasome endopeptidase	NA	20S core proteasome	ND
1599	0	1	0	1			327	8807	852489	852815	1e-170	N	BM610003	17000687108252 A.Gam.ad.cDNA.blood1	1e-169	TC11383	Transporter	1599	Protein Modification, Metabolism, Transport and Localization	NA	NA	NA	weakly similar to CG6327 gene product {Drosophila melanogaster}, partial (63%)
1629	0	1	0	1			299	8900	3675033	3675327	1e-155	X	EAA09407	(AAAB01008900) agCP15018	2e-49	TC12669	Protein Tagging	1629	Protein Modification, Metabolism, Transport and Localization	enzyme; ligase; ligase, forming carbon-nitrogen bonds; acid-D-amino acid ligase; ubiquitin-protein ligase	GO:0006512(ubiquitin cycle) GO:0007224(smoothened receptor signaling pathway)	NA	homologue to EG:115C2.11 gene product {Drosophila melanogaster}, partial (89%)
1636	0	1	0	1			549	8980	13767392	13767939	0	X	EAA13877	(AAAB01008980) agCP8131	4e-55	TC12970	Enzyme	1636	Protein Modification, Metabolism, Transport and Localization	GO:0004576(oligosaccharyl transferase)	NA	GO:0005783(endoplasmic reticulum) GO:0005788(endoplasmic reticulum lumen) GO:0005789(endoplasmic reticulum membrane) GO:0008250(oligosaccharyl transferase complex)	weakly similar to Similar to Ribophorin I {Mus musculus}, partial (55%)
1642	0	1	0	1	Middle		424	8849	2018894	2019089	1e-93	X	EAA07097	(AAAB01008849) agCP10790	3e-31	TC13084	Binding	1642	Protein Modification, Metabolism, Transport and Localization	GO:0005045 (endoplasmic reticulum receptor)	GO:0006613 (co-translational membrane targeting)	GO:0005783 (endoplasmic reticulum)	weakly similar to EG:BACR7A4.5 gene product {alt 2} [D. melanogaster], partial (54%)
1648	0	1	0	1			306	8904	544925	545191	1e-143	N	BM648154	17000687324854 A.Gam.ad.cDNA1	1e-142	TC12171	Enzyme Regulator	1648	Protein Modification, Metabolism, Transport and Localization	GO:0008191(metalloendopeptidase inhibitor)	NA	GO:0005576(extracellular)	weakly similar to timp gene product {Drosophila melanogaster}, partial (94%)
1651	0	1	0	1	Early	#	531	8888	3081382	3081874	0	X	EAA08763	(AAAB01008888) agCP7927	1e-91	TC12152	Enzyme	1651	Protein Modification, Metabolism, Transport and Localization	GO:0008237 (metallopeptidase) GO:0004177 (aminopeptidase) + GO:0004872 (receptor)	GO:0009405 (pathogenesis) EC 3.4.11.2	GO:0005886 (plasma membrane) GO:0005887 (integral plasma membrane protein)	weakly similar to CG14516 gene product {D. melanogaster}, partial (23%)
1665	0	1	0	1			670	8961	40613	41046	0	X	EAA11986	(AAAB01008961) agCP8899	4e-93	TC466770	Transporter	1665	Protein Modification, Metabolism, Transport and Localization	GO:0015450(protein translocase)	GO:0015031(protein transport)	GO:0005744(mitochondrial inner membrane translocase complex)	identified as putative homologues by reciprocal BLAST analysis in ENSEMBL CG15257 (Tim17b2)
1677	0	1	0	1			405	8987	2149388	2149731	0	X	EAA01246	(AAAB01008987) agCP12883	3e-44	TC13328	Unknown	1677	Protein Modification, Metabolism, Transport and Localization	NA	GO:0006411(protein metabolism and modification) GO:0006464(protein modification)	NA	weakly similar to Similar to RIKEN cDNA 3222401G21 gene {Homo sapiens}, partial (74%)
1680	0	1	0	1	Middle		471	8960	8697363	8697724	0	X	EAA11634	(AAAB01008960) agCP6626	1e-30	TC12004	Binding	1680	Protein Modification, Metabolism, Transport and Localization	signal sequence receptor;	GO:0006621(ER retention)	GO:0005048(signal sequence receptor)	weakly similar to CG5474 (SsRbeta "Signal sequence receptor beta") gene product {D. melanogaster}, partial (85%)
1763	1	0	0	1			456	8799	2174027	2174172	1e-72	X	EAA03781	(AAAB01008799) agCP14739	1e-68	TC14636	Protein Tagging	1763	Protein Modification, Metabolism, Transport and Localization	GO:0004840(ubiquitin conjugating enzyme); GO:0006512(ubiquitin cycle)	GO:0007619(courtship behavior); GO:0008049(male courtship behavior) + GO:0007140(male meiosis); GO:0007283(spermatogenesis)	NA	homologue to Ubc7 gene product {Drosophila melanogaster}, complete
1768	1	0	0	1			277	8879	417692	417960	1e-150	N	AJ283619	4A3B-AAD-G-01-F An. gambiae immune competent 4A3B	1e-138	TC12665	Enzyme	1768	Protein Modification, Metabolism, Transport and Localization	GO:0009003(signal peptidase)	GO:0006465(signal peptide processing)	GO:0005783(endoplasmic reticulum); GO:0005787(signal peptidase complex)	similar to BcDNA.GM04682 {Drosophila melanogaster}, complete
1796	0	1	0	1			483	8971	297438	297637	1e-109	X	EAA13364	(AAAB01008971) ebiP1364	6e-82	TC13995	Enzyme	1796	Protein Modification, Metabolism, Transport and Localization	GO:0004002(adenosinetriphosphatase) GO:0004839(ubiquitin activating enzyme)	GO:0006464(protein modification) GO:0006944(membrane fusion)	GO:0005737(cytoplasm)	weakly similar to E1-like protein {Pichia pastoris}, partial (31%)
1810	0	1	0	1			540	8980	8815895	8816421	0	X	EAA14383	(AAAB01008980) agCP8522	3e-67	TC12773	Unknown	1810	Protein Modification, Metabolism, Transport and Localization	NA	NA	NA	weakly similar to CG6327 gene product {Drosophila melanogaster}, partial (70%)
1843	1	0	0	1			211	8811	2439588	2439797	1e-107	N	AJ283688	4A3B-AAE-E-01-F An. gambiae immune competent 4A3B	6e-73	TC13302	Enzyme	1843	Protein Modification, Metabolism, Transport and Localization	metallocarboxypeptidase	NA	NA	weakly similar to CG4408 gene product {Drosophila melanogaster}, partial (85%)
1859	1	0	0	1			664	8859	1847673	1847930	1e-143	X	EAA07555	(AAAB01008859) agCP1139	5e-83	TC11197	Protein Tagging	1859	Protein Modification, Metabolism, Transport and Localization	ubiquitin / ribosomal protein CEP52	GO:0000211(protein degradation tagging) GO:0006325(establishment and/or maintenance of chromatin architecture) GO:0006355(regulation of transcription, DNA-dependent) GO:0006412(protein biosynthesis) GO:0006510(ATP-dependent proteolysis) GO:0006512(ubiquitin cycle) GO:0006950(response to stress) GO:0007046(ribosome biogenesis)	GO:0003735(structural constituent of ribosome) GO:0005634(nucleus) GO:0005737(cytoplasm) GO:0005840(ribosome) GO:0005842(cytosolic large ribosomal subunit (sensu Eukarya)) GO:0005843(cytosolic small ribosomal subunit (sensu Eukarya))	ubiquitin / ribosomal protein CEP52 - fruit fly (Drosophila melanogaster), complete
1878	1	0	0	1			151	8839	1513026	1513175	5e-78	N	BM612329	17000687130428 A.Gam.ad.cDNA.blood1	4e-64	TC13153	Transporter	1878	Protein Modification, Metabolism, Transport and Localization	Mitochondrial precursor proteins import receptor (Translocase of outer membrane TOM70)	GO:0008152 : metabolism (14693) + GO:0006810 : transport (3112)	NA	weakly similar to Mitochondrial precursor proteins import receptor (Translocase of outer membrane TOM70). [Human], partial (35%)
1899	0	1	0	1			559	8975	434017	434268	1e-136	X	NP_477222	(NM_057874) Surf4-P1 [D. melanogaster]	1e-26	CG6202 (Surf4-P1 "Surfeit 4")	Unknown	1899	Protein Modification, Metabolism, Transport and Localization	NA	NA	endoplasmic reticulum membrane;	ND
1929	0	0	1	1	Middle	#	359	8807	2460015	2460369	0	X	EAA04543	(AAAB01008807) agCP3850	4e-50	TC16946	Binding	1929	Protein Modification, Metabolism, Transport and Localization	RNA binding; 7S RNA binding	SRP-dependent, co-translational membrane targeting;	signal recognition particle;	similar to ref|NP_648163.1| (NM_139906) CG8268 (SRP9 "Signal recognition particle 9 kDa protein") gene product [D. melanogaster] sp|Q9VSC1|SR09_DROME Signal recognition particle 9 kDa protein homolog (SRP9) gb|AAF50504.1| (AE003557) CG8268-
1930	0	1	0	1	Late	#	458	8898	328928	329204	1e-145	X	EAA09157	(AAAB01008898) agCP14114	1e-59	TC12774	Enzyme Regulator	1930	Protein Modification, Metabolism, Transport and Localization	GO:0004723(calcium-dependent protein serine/threonine phosphatase) GO:0005509(calcium ion binding) GO:0005516(calmodulin binding)	GO:0006470(protein amino acid dephosphorylation) GO:0007269(neurotransmitter secretion)	GO:0005955(calcineurin complex)	homologue to CG4209 (CanB "Calcineurin B subunit isoform 2 (Protein phosphatase 2B regulatory subunit)). [Fruit fly], complete
1979	1	0	0	1	Early		632	8817	1518343	1518891	0	X	EAA05379	(AAAB01008817) agCP9232	5e-93	TC17379	Enzyme	1979	Protein Modification, Metabolism, Transport and Localization	GO:0003993(acid phosphatase) GO:0004725(protein tyrosine phosphatase)	protein amino acid dephosphorylation	cytoplasm	weakly similar to CG9599 (primo-1;primo-2) Low molecular weight phosphotyrosine protein phosphatase 2 (EC 3.1.3.48), partial (96%)
1994	1	0	0	1			112	8847	2920705	2920812	5e-50	N	BM632861	17000687505316 A.Gam.ad.cDNA1	1e-48	TC19879	Unknown	1994	Protein Modification, Metabolism, Transport and Localization	NA	GO:0015031(protein transport)	GO:0015450(protein translocase); GO:0005744(mitochondrial inner membrane translocase complex)	similar to Mitochondrial import inner membrane translocase subunit Tim9A. [Fruit fly], partial (92%)
2011	0	0	1	1	Middle	#	170	8799	1512666	1512749	4e-38	X	EAA03799	(AAAB01008799) agCP14750	9e-07	TC11816	Enzyme	2011	Protein Modification, Metabolism, Transport and Localization	GO:0008170 (N-methyltransferase)	GO:0006464 (protein modification)	NA	similar to CG6188 gene product {D. melanogaster}, partial (97%)
2012	1	0	0	1			777	8986	7981679	7982316	0	X	EAA00503	(AAAB01008986) agCP9383	1e-120	TC14711	Enzyme	2012	Protein Modification, Metabolism, Transport and Localization	signal peptidase	signal peptide processing	signal peptidase complex	weakly similar to (CG1751) Microsomal signal peptidase 25 kDa subunit (EC 3.4.-.-) (SPase 25 kDa subunit) (SPC25). [Dog], partial (48%)
2034	0	0	1	1	Late	#	541	8898	2869739	2870277	0	X	EAA09297	(AAAB01008898) agCP14064	8e-55	TC14256	Enzyme	2034	Protein Modification, Metabolism, Transport and Localization	SMT3 activating enzyme	GO:0019948(SUMO activating enzyme)	GO:0019950(SMT3-dependent protein catabolism)	weakly similar to CG12276 (Aos1) gene product {D. melanogaster}, partial (96%)
2071	1	0	0	1			680	8968	973391	974063	0	X	EAA13331	(AAAB01008968) ebiP3460	2e-99	TC13836	Enzyme	2071	Protein Modification, Metabolism, Transport and Localization	GO:0008168(methyltransferase)	NA	NA	weakly similar to methyltransferase-like protein 1 {Mus musculus}, partial (69%)
2080	0	0	1	1			610	8900	982902	983303	0	N	BM620849	17000687445554 A.Gam.ad.cDNA1	6e-17	TC36587	Unknown	2080	Protein Modification, Metabolism, Transport and Localization	NA	NA	NA	NA
2099	1	0	0	1			490	8839	1268778	1269240	0	N	BM576051	17000687161947 A.Gam.ad.cDNA.blood1	0	TC14578	Unknown	2099	Protein Modification, Metabolism, Transport and Localization	NA	NA	19S proteasome regulatory particle	similar to CG5604 gene product {Drosophila melanogaster}, partial (18%)
2133	1	0	0	1			615	8879	417140	417400	1e-145	X	EAA02035	(AAAB01002209) agCP7174	2e-99	TC23063	Unknown	2133	Protein Modification, Metabolism, Transport and Localization	NA	GO:0006465 (signal peptide processing) GO:0009003 (signal peptidase activity)	GO:0005787 (signal peptidase complex)	similar to RH08585p (SPC 21-kDa-like) {Drosophila melanogaster}, partial (89%)
2136	1	0	0	1			580	8807	4602408	4602649	1e-134	X	EAA04310	(AAAB01008807) agCP3617	8e-78	TC13433	Transporter	2136	Protein Modification, Metabolism, Transport and Localization	protein translocase	protein transport	mitochondrial inner membrane translocase complex	homologue to CG11611 (Tim13) gene product {Drosophila melanogaster}, complete
2143	1	0	0	1			363	8960	3089474	3089832	0	N	BM595850	17000687477432 A.Gam.ad.cDNA.blood1	1e-170	TC12522	Enzyme	2143	Protein Modification, Metabolism, Transport and Localization	GO:0004299(proteasome endopeptidase)	GO:0006508(proteolysis and peptidolysis) + GO:0006511(ubiquitin-dependent protein catabolism)	GO:0005837(26S proteasome); GO:0005838(19S proteasome regulatory particle); GO:0008540(19S proteasome regulatory particle\, base subcomplex)	similar to 26S proteasome regulatory subunit S5A (Multiubiquitin chain binding protein), partial (69%)
2257	0	0	1	1			412	8987	12893786	12894156	0	X	EAA01108	(AAAB01008987) agCP12692	3e-74	TC15016	Enzyme	2257	Protein Modification, Metabolism, Transport and Localization	GO:0004177(aminopeptidase); GO:0004180(carboxypeptidase); GO:0008234(cysteine-type peptidase); GO:0008423(bleomycin hydrolase)	GO:0006508(proteolysis and peptidolysis)	GO:0005634(nucleus); GO:0005737(cytoplasm)	similar to CG1440 gene product {Drosophila melanogaster}, partial (77%)
2304	0	0	1	1			764	8986	3442206	3442970	0	N	NM_137253	D. melanogaster (CG8446), mRNA	2e-05	CG8446	Enzyme	2304	Protein Modification, Metabolism, Transport and Localization	lipoyltransferase	NA	NA	ND
2317	0	0	1	1			424	8811	2440017	2440436	0	X	EAA04882	(AAAB01008811) agCP4166	2e-76	TC13302	Enzyme	2317	Protein Modification, Metabolism, Transport and Localization	carboxypeptidase A	NA	NA	identified as putative homologues by reciprocal BLAST analysis in ENSEMBL CG2915
2333	1	0	0	1			668	8980	15120592	15121075	0	X	EAA02917	(AAAB01007222) agCP3101	7e-39	TC11951	Binding	2333	Protein Modification, Metabolism, Transport and Localization	GO:0005045(endoplasmic reticulum receptor) GO:0005046(KDEL receptor)	GO:0006890(retrograde (Golgi to ER) transport) GO:0006891(intra-Golgi transport)	GO:0016021(integral membrane protein) GO:0030140(trans-Golgi network transport vesicle)	similar to ER lumen protein retaining receptor (CG5183). [Fruit fly], complete
2371	1	0	0	1	Early		267	8986	8466115	8466381	1e-140	X	EAA00782	(AAAB01008986) agCP10056	1e-11	TC14918	Enzyme	2371	Protein Modification, Metabolism, Transport and Localization	oxidoreductase, CH-OH group of donors	NA	NA	weakly similar to CG8888 gene product {D. melanogaster}, partial (90%)
2444	1	0	0	1			158	8898	2867038	2867159	7e-25	N	BM624750	17000687491763 A.Gam.ad.cDNA1	7e-32	TC14256	Enzyme	2444	Protein Modification, Metabolism, Transport and Localization	GO:0019948(SUMO activating enzyme)	GO:0019950(SMT3-dependent protein catabolism)	NA	weakly similar to Aos1 gene product {Drosophila melanogaster}, partial (96%)
AMINO ACID AND DERIVATIVE METABOLISM AND TRANSPORT
46	0	1	1	2	Middle	#	240	8984	622563	622755	2e-78	N	BM579154	17000687237633 A.Gam.ad.cDNA.blood1	9e-94	TC11750	Enzyme	46	Amino Acid and Derivative Metabolism and Transport	GO:0004617(phosphoglycerate dehydrogenase) + GO:0005489(electron transporter)	GO:0007420(brain development)	NA	similar to CG6287 gene product {D. melanogaster}, complete
337	2	0	0	2	Early	#	153	8980	13132183	13132303	1e-61	N	BM657650	17000687437420 A.Gam.ad.cDNA1	2e-49	TC10889	Enzyme Regulator	337	Amino Acid and Derivative Metabolism and Transport	enzyme regulator; enzyme inhibitor; ornithine decarboxylase inhibitor	cell growth and/or maintenance; metabolism; amino acid and derivative metabolism; amine metabolism; polyamine metabolism + cell growth and/or maintenance; metabolism; amino acid and derivative metabolism; amino acid derivative metabolism; polyamine metabolism	NA	similar to ornithine decarboxylase antizyme {Aedes aegypti}, partial (75%)
495	2	0	0	2	Late	#	499	8980	13130961	13131447	0	N	BM648410	17000687325967 A.Gam.ad.cDNA1	0	TC10889	Enzyme Regulator	495	Amino Acid and Derivative Metabolism and Transport	enzyme regulator; enzyme inhibitor; ornithine decarboxylase inhibitor	cell growth and/or maintenance; metabolism; amino acid and derivative metabolism; amine metabolism; polyamine metabolism + cell growth and/or maintenance; metabolism; amino acid and derivative metabolism; amino acid derivative metabolism; polyamine metabolism	NA	similar to ornithine decarboxylase antizyme {Aedes aegypti}, partial (75%)
503	0	0	1	1			243	8964	6274211	6274448	1e-127	N	BM653369	17000687378184 A.Gam.ad.cDNA1	1e-114	TC13231	Enzyme	503	Amino Acid and Derivative Metabolism and Transport	GO:0004056(argininosuccinate lyase)	GO:0006527(arginine catabolism)	GO:0005737(cytoplasm)	weakly similar to CG9510 gene product {Drosophila melanogaster}, partial (95%)
514	0	0	1	1	Middle	#	462	8904	590177	590479	1e-168	X	EAA09627	(AAAB01008904) agCP15541	5e-63	TC11968	Enzyme	514	Amino Acid and Derivative Metabolism and Transport	GO:0004375 (glycine dehydrogenase (decarboxylating)) GO:0005489 (electron transporter)	GO:0006546 (glycine catabolism) EC 1.4.4.2		similar to CG3999 gene product {D. melanogaster}, partial (44%)
537	0	5	2	7	Middle	#	1585	8975	592061	593293	0	X	EAA13500	(AAAB01008975) agCP5224	0	TC11276	Enzyme	537	Amino Acid and Derivative Metabolism and Transport	glycine hydroxymethyltransferase	GO:0006519(amino acid and derivative metabolism) GO:0006520(amino acid metabolism) GO:0006563(serine metabolism)	NA	similar to CG3011 gene product {D. melanogaster}, partial (80%)
549	0	1	0	1			180	8859	5298563	5298722	1e-79	N	L76432	An. gambiae tryptophan oxygenase (TO) mRNA, complete cds	2e-66	Tryptophan oxygenase (TO)	Enzyme	549	Amino Acid and Derivative Metabolism and Transport	enzyme; oxidoreductase; oxidoreductase, acting on single donors with incorporation of molecular oxygen; oxidoreductase, acting on single donors with incorporation of molecular oxygen, incorporation of two atoms of oxygen; tryptophan 2,3 dioxygenase	cell growth and/or maintenance; metabolism; biosynthesis; eye pigment biosynthesis; ommochrome biosynthesis	NA	ND
678	0	0	1	1			562	8952	826079	826398	1e-173	X	EAA10601	(AAAB01008952) agCP4440	7e-65	TC11691	Enzyme	678	Amino Acid and Derivative Metabolism and Transport	GO:0004648(phosphoserine transaminase)	GO:0006564(serine biosynthesis) GO:0008615(pyridoxine biosynthesis)	NA	weakly similar to CG11899 (ESTS:39C10S) Probable phosphoserine aminotransferase (EC 2.6.1.52) (PSAT). [Fruit fly], partial (37%)
688	1	0	0	1	Middle	#	236	8984	3941510	3941685	6e-88	N	BM606610	17000687083598 A.Gam.ad.cDNA.blood1	1e-86	TC11540	Enzyme	688	Amino Acid and Derivative Metabolism and Transport	GO:0004356(glutamate-ammonia ligase); GO:0015930(glutamate synthase)	NA	GO:0005739(mitochondrion)	similar to glutamine synthetase {Aedes aegypti}, complete
806	1	0	0	1	Late	#	582	8966	2463981	2464561	0	N	AJ282453	4A3A-AAY-B-06-R An. gambiae immune competent 4A3A	2e-35	TC13865	Transporter	806	Amino Acid and Derivative Metabolism and Transport	GO:0015171(amino acid transporter)	NA	NA	similar to minidiscs {D. melanogaster}, partial (95%)
836	0	0	2	2	Middle	#	246	8960	3427031	3427275	1e-123	X	EAA11867	(AAAB01008960) agCP6237	2e-07	TC11597	Enzyme	836	Amino Acid and Derivative Metabolism and Transport	GO:0008442 (3-hydroxyisobutyrate dehydrogenase) EC 1.1.1.31	NA	GO:0005739 (mitochondrion)	weakly similar to Probable 3-hydroxyisobutyrate dehydrogenase mitochondrial precursor (EC 1.1.1.31) (HIBADH)., partial (83%)
849	1	0	1	2			405	8984	3940670	3940835	2e-64	N	BM625122	17000687492122 A.Gam.ad.cDNA1	4e-63	TC11540	Enzyme	849	Amino Acid and Derivative Metabolism and Transport	GO:0004356(glutamate-ammonia ligase); GO:0015930(glutamate synthase)	NA	GO:0005739(mitochondrion)	similar to glutamine synthetase {Aedes aegypti}, complete
891	1	0	1	2			514	8980	2031127	2031524	0	N	L76432	An. gambiae tryptophan oxygenase (TO) mRNA, complete cds	3e-49	Tryptophan oxygenase (TO)	Enzyme	891	Amino Acid and Derivative Metabolism and Transport	enzyme; oxidoreductase; oxidoreductase, acting on single donors with incorporation of molecular oxygen; oxidoreductase, acting on single donors with incorporation of molecular oxygen, incorporation of two atoms of oxygen; tryptophan 2,3 dioxygenase	cell growth and/or maintenance; metabolism; biosynthesis; eye pigment biosynthesis; ommochrome biosynthesis	NA	ND
1043	2	0	1	3			383	8952	827390	827761	0	X	EAA10601	(AAAB01008952) agCP4440	2e-44	TC11691	Enzyme	1043	Amino Acid and Derivative Metabolism and Transport	GO:0004648(phosphoserine transaminase)	GO:0006564(serine biosynthesis) GO:0008615(pyridoxine biosynthesis)	NA	weakly similar to CG11899 (ESTS:39C10S) Probable phosphoserine aminotransferase (EC 2.6.1.52) (PSAT). [Fruit fly], partial (37%)
1133	1	0	1	2			602	8984	307468	307772	1e-167	X	EAA15082	(AAAB01008984) agCP4527	2e-95	TC15882	Enzyme	1133	Amino Acid and Derivative Metabolism and Transport	NA	NA	NA	weakly similar to dJ561L24.2 (acidic 82 kDa protein) {Homo sapiens}, partial (20%) (part of the GLCLR (glutamate-cysteine ligase (gamma-glutamylcysteine synthetase), regulatory (30.8kD)))
1135	0	0	2	2			417	8944	1704699	1705010	1e-155	X	EAA10176	(AAAB01008944) agCP15225	2e-29	TC12038	Enzyme	1135	Amino Acid and Derivative Metabolism and Transport	GO:0004754(saccharopine dehydrogenase (NAD+, L-lysine forming))	NA	NA	similar to CG7144 (BEST:CK02318) gene product {Drosophila melanogaster}, partial (45%)
1158	0	0	2	2	Middle	#	655	8960	20168315	20168515	1e-109	X	NP_524197	(NM_079473) pumpless [D. melanogster]	2e-44	CG7758 (ppl "pumpless")	Enzyme	1158	Amino Acid and Derivative Metabolism and Transport	NA	NA	glycine cleavage system	NA
1495	0	0	1	1			137	8880	1111430	1111554	1e-38	N	BM605357	17000687076205 A.Gam.ad.cDNA.blood1	2e-32	TC11765	Unknown	1495	Amino Acid and Derivative Metabolism and Transport	NA	GO:0006533(aspartate catabolism)	NA	weakly similar to CG8430 gene product {Drosophila melanogaster}, partial (96%)
1818	0	1	0	1			330	8880	165005	165202	1e-105	X	NP_055177	(NM_014362) 3-hydroxyisobutyryl-Coenzyme A hydrolase [H. sapiens]	7e-05	3-hydroxyisobutyryl-CoA hydrolase	Enzyme	1818	Amino Acid and Derivative Metabolism and Transport	NA	NA	NA	ND
1837	1	0	0	1			447	8980	13129574	13130010	0	X	EAA13873	(AAAB01008980) agCP8107	1e-75	NP464253	Enzyme Regulator	1837	Amino Acid and Derivative Metabolism and Transport	enzyme regulator; enzyme inhibitor; ornithine decarboxylase inhibitor	cell growth and/or maintenance; metabolism; amino acid and derivative metabolism; amine metabolism; polyamine metabolism + cell growth and/or maintenance; metabolism; amino acid and derivative metabolism; amino acid derivative metabolism; polyamine metabolism + cell growth and/or maintenance; metabolism; secondary metabolism; polyamine metabolism	NA	similar to ornithine decarboxylase antizyme Aedes aegypti
1907	1	0	0	1			381	8980	15151738	15152118	0	N	BM642906	17000687311172 A.Gam.ad.cDNA1	0	TC15611	Enzyme	1907	Amino Acid and Derivative Metabolism and Transport	beta-alanine synthase	metabolism	NA	similar to beta-alanine synthase {Drosophila melanogaster}, complete
1928	0	1	0	1			567	8979	1102777	1102987	1e-111	X	EAA13751	(AAAB01008979) agCP9021	5e-85	TC20671	Enzyme	1928	Amino Acid and Derivative Metabolism and Transport	GO:0004343(glucosamine-phosphate N-acetyltransferase)	NA	NA	similar to CG1969 Probable glucosamine-phosphate N-acetyltransferase (EC 2.3.1.4) (Phosphoglucosamine transacetylase), partial (83%)
1958	0	1	0	1			452	8968	283805	284055	1e-137	X	EAA13250	(AAAB01008968) agCP2753	5e-54	TC11420	Enzyme	1958	Amino Acid and Derivative Metabolism and Transport	NA	GO:0006572(tyrosine catabolism)	NA	weakly similar to 4-hydroxyphenylpyruvate dioxygenase (EC 1.13.11.27) - pig, partial (96%)
2168	0	0	1	1			578	8888	785328	785902	0	N	BM590073	17000687376215 A.Gam.ad.cDNA.blood1	6e-17	TC17456	Enzyme	2168	Amino Acid and Derivative Metabolism and Transport	threonine dehydratase	NA	NA	similar to CG8129 gene product {alt 2} [Drosophila melanogaster], complete
2272	0	0	1	1	Middle	#	281	8960	5333200	5333471	1e-147	X	EAA10731	(AAAB01008960) agCP5867	5e-51	TC11570	Enzyme	2272	Amino Acid and Derivative Metabolism and Transport	GO:0004505(phenylalanine 4-monooxygenase) GO:0004510(tryptophan 5-monooxygenase)	GO:0006559(phenylalanine catabolism) GO:0006726(eye pigment biosynthesis)	NA	similar to tryptophan 5-monooxygenase (EC 1.14.16.4) - fruit fly (Drosophila sp.), partial (80%)
2291	0	0	1	1			321	8960	887330	887614	1e-152	X	EAA11311	(AAAB01008960) agCP5763	1e-25	TC13739	Enzyme	2291	Amino Acid and Derivative Metabolism and Transport	beta-N-acetylhexosaminidase (EC:3.2.1.52)	NA	NA	identified as putative homologues by reciprocal BLAST analysis in ENSEMBL CG15012
NUCLEOBASE/NUCLEOSIDE/NUCLEOTIDE/NUCLEIC ACID METABOLISM AND TRANSPORT
86	0	0	1	1	Early		568	8960	10010712	10011214	0	X	EAA11700	(AAAB01008960) agCP6049	2e-28	TC14831	Enzyme	86	Nucleobase/Nucleoside/Nucleotide/Nucleic acid Metabolism and Transport	purine-nucleoside phosphorylase	NA	NA	similar to gb|AAF47654.1| (AE003475) CG16758-PB [D. melanogaster] 2e-07
121	0	1	1	2	Late		590	8980	13525360	13525769	0	X	EAA13891	(AAAB01008980) agCP8142	9e-85	TC15341	Enzyme	121	Nucleobase/Nucleoside/Nucleotide/Nucleic acid Metabolism and Transport	GO:0004170(dUTP pyrophosphatase)	NA	NA	similar to CG4584 (BcDNA.LD08534) nucleoside-triphosphatase (EC 3.6.1.15) - fruit fly (D. melanogaster), partial (82%)
122	1	0	0	1			421	8987	14156649	14156816	3e-90	N	BM623465	17000687478688 A.Gam.ad.cDNA1	0	TC11740	Enzyme	122	Nucleobase/Nucleoside/Nucleotide/Nucleic acid Metabolism and Transport	UTP-glucose-1-phosphate uridylyltransferase	NA	NA	weakly similar to CG4347 gene product {alt 1} [Drosophila melanogaster], partial (28%)
217	0	0	1	1	Middle	#	332	8859	10715790	10716113	1e-157	X	EAA07522	(AAAB01008859) agCP1559	9e-40	TC11928	Enzyme	217	Nucleobase/Nucleoside/Nucleotide/Nucleic acid Metabolism and Transport	GO:0004018(adenylosuccinate lyase)	NA	NA	similar to CG3590 gene product {D. melanogaster}, partial (97%)
245	2	1	2	5	Early		705	8859	9682519	9682785	1e-149	X	EAA08191	(AAAB01008859) agCP1642	8e-69	TC13326, Vacuolar ATP synthase subunit F	Enzyme	245	Nucleobase/Nucleoside/Nucleotide/Nucleic acid Metabolism and Transport	enzyme; hydrolase; hydrolase, acting on acid anhydrides; hydrolase, acting on acid anhydrides, in phosphorus-containing anhydrides; ATPase; adenosinetriphosphatase + ligand binding or carrier; nucleotide binding; purine nucleotide binding; adenyl nucleotide	cell growth and/or maintenance; transport; ion transport; cation transport; monovalent inorganic cation transport; hydrogen transport; proton transport	cell fraction; membrane fraction	NA
348	0	1	0	1			129	6539	3369	3494	4e-40	N	BM620905	17000687445625 A.Gam.ad.cDNA1	8e-36	TC12856	Enzyme	348	Nucleobase/Nucleoside/Nucleotide/Nucleic acid Metabolism and Transport	Adenosine kinase 2	metabolism	NA	weakly similar to Adenosine kinase 2 (EC 2.7.1.20) (AK 2) (Adenosine 5'- phosphotransferase 2). [Mouse-ear cress], complete
452	0	0	1	1			274	8811	2312614	2312870	1e-106	X	EAA04946	(AAAB01008811) agCP4160	6e-07	TC14328	Enzyme	452	Nucleobase/Nucleoside/Nucleotide/Nucleic acid Metabolism and Transport	GO:0017113(dihydropyrimidine dehydrogenase)	NA	GO:0005737(cytoplasm)	weakly similar to dihydropyrimidine dehydrogenase {Rattus norvegicus}, partial (49%)
472	0	0	1	1			488	8900	1732687	1732899	1e-110	X	EAA09524	(AAAB01008900) agCP14968	3e-30	TC18608	Enzyme	472	Nucleobase/Nucleoside/Nucleotide/Nucleic acid Metabolism and Transport	GO:0004550(nucleoside-diphosphate kinase)	NA	NA	weakly similar to CG5310 (nmdyn-D6 "type 6 nucleoside diphosphate kinase") {Drosophila melanogaster}, partial (87%)
552	12	2	5	19	EarlyLate	3#	1575	8807	11181278	11181777	0	X	AAN31467	(AF424642) ADP/ATP translocase [Phytophthora infestans]	5e-87	ADP/ATP Translocase	Transporter	552	Nucleobase/Nucleoside/Nucleotide/Nucleic acid Metabolism and Transport	transporter; ATP/ADP antiporter	cell growth and/or maintenance; transport; nucleobase, nucleoside, nucleotide and nucleic acid transport	mitochondrion; mitochondrial inner membrane	NA
615	0	0	2	2			790	8980	7142046	7142832	0	X	EAA14291	(AAAB01008980) agCP8343	1e-118	TC12123	Enzyme	615	Nucleobase/Nucleoside/Nucleotide/Nucleic acid Metabolism and Transport	GO:0004637(phosphoribosylamine-glycine ligase) + GO:0004644(phosphoribosylglycinamide formyltransferase)	GO:0006189('de novo' IMP biosynthesis)	NA	weakly similar to Trifunctional purine biosynthetic protein adenosine-3, partial (43%)
775	1	0	0	1			531	8905	90412	90752	0	X	EAA09706	(AAAB01008905) agCP4358	2e-38	TC11660	Enzyme	775	Nucleobase/Nucleoside/Nucleotide/Nucleic acid Metabolism and Transport	GO:0004749(ribose-phosphate pyrophosphokinase)	GO:0009156(ribonucleoside monophosphate biosynthesis)	GO:0008372(cellular_component unknown)	identified as putative homologues by reciprocal BLAST analysis in ENSEMBL CG6767 (RE57174p)
852	0	2	1	3			615	8807	6319876	6320273	0	X	EAA04524	(AAAB01008807) agCP3814	5e-83	TC11091	Enzyme	852	Nucleobase/Nucleoside/Nucleotide/Nucleic acid Metabolism and Transport	GO:0004550 (nucleoside-diphosphate kinase)	GO:0005874 (microtubule) GO:0006183 (GTP biosynthesis) GO:0006228 (UTP biosynthesis) GO:0006241 (CTP biosynthesis) EC 2.7.4.6	microtubule	similar to awd gene product {Drosophila melanogaster}, partial (97%)
1072	0	1	0	1			350	8986	5652301	5652602	1e-149	X	NP_476955	(NM_057607) Arf79F-P1 [D. melanogaster]	1e-31	CG8385 (Arf79F-P1 "ADP ribosylation factor 79F")	Enzyme	1072	Nucleobase/Nucleoside/Nucleotide/Nucleic acid Metabolism and Transport	GTP binding; ARF small monomeric GTPase;	protein amino acid ADP-ribosylation	NA	ND
1137	0	1	1	2			789	8964	1585075	1585863	0	X	EAA12876	(AAAB01008964) agCP11033	4e-28	TC12578	Enzyme	1137	Nucleobase/Nucleoside/Nucleotide/Nucleic acid Metabolism and Transport	GO:0004846(urate oxidase)	NA	GO:0005777(peroxisome)	weakly similar to urate oxidase (EC 1.7.3.3) - fruit fly (Drosophila pseudoobscura), partial (44%)
1153	0	1	1	2			292	8968	169746	170030	1e-156	X	EAA13321	(AAAB01008968) agCP2771	4e-06	TC11828	Unknown	1153	Nucleobase/Nucleoside/Nucleotide/Nucleic acid Metabolism and Transport	NA	GO:0006212(uracil catabolism) + GO:0006214(thymidine catabolism)	NA	weakly similar to CG8331 gene product {Drosophila melanogaster}, partial (70%)
1289	0	0	1	1			455	8980	15801711	15802096	0	X	EAA14339	(AAAB01008980) ebiP2909	5e-81	TC19839	Enzyme	1289	Nucleobase/Nucleoside/Nucleotide/Nucleic acid Metabolism and Transport	enzyme; oxidoreductase; oxidoreductase, acting on the CH-NH group of donors; oxidoreductase, acting on the CH-NH group of donors, NAD or NADP as acceptor; dihydrofolate reductase GO:0004146(dihydrofolate reductase)	cell growth and/or maintenance; metabolism; coenzymes and prosthetic group metabolism; coenzyme metabolism; group transfer coenzyme metabolism; folic acid and derivative metabolism GO:0006139(nucleobase, nucleoside, nucleotide and nucleic acid metabolism GO:0006139(nucleobase, nucleoside, nucleotide and nucleic acid metabolism) GO:0006189('de novo' IMP biosynthesis) GO:0006545(glycine biosynthesi…	NA	weakly similar to Dihydrofolate reductase (EC 1.5.1.3). [Forest day mosquito], partial (97%)
1376	1	0	0	1			694	8980	16210417	16210566	4e-79	X	EAA14600	(AAAB01008980) agCP8659	1e-84	TC11990	Transporter	1376	Nucleobase/Nucleoside/Nucleotide/Nucleic acid Metabolism and Transport	carrier	NA	NA	similar to CG18347 gene product {Drosophila melanogaster}, partial (93%)
1697	0	1	0	1			147	8980	16214695	16214837	3e-73	N	BM630984	17000687502185 A.Gam.ad.cDNA1	6e-72	TC11990	Transporter	1697	Nucleobase/Nucleoside/Nucleotide/Nucleic acid Metabolism and Transport	carrier	NA	mitochondrial membrane	similar to CG18347 gene product {Drosophila melanogaster}, partial (93%)
1767	1	0	0	1			149	8905	82979	83126	2e-70	N	BM611454	17000687115760 A.Gam.ad.cDNA.blood1	6e-39	TC11660	Enzyme	1767	Nucleobase/Nucleoside/Nucleotide/Nucleic acid Metabolism and Transport	GO:0004749(ribose-phosphate pyrophosphokinase)	GO:0009156(ribonucleoside monophosphate biosynthesis)	GO:0008372(cellular_component unknown)	similar to ribose-phosphate pyrophosphokinase (EC 2.7.6.1) catalytic chain III - human, complete
1803	0	1	0	1			242	8987	1000908	1001148	1e-134	N	BM610678	17000687112082 A.Gam.ad.cDNA.blood1	1e-110	TC16585	Enzyme	1803	Nucleobase/Nucleoside/Nucleotide/Nucleic acid Metabolism and Transport	GO:0004642(phosphoribosylformylglycinamidine synthase)	GO:0006189('de novo' IMP biosynthesis)	NA	weakly similar to phosphoribosylformylglycinamidine synthase (EC 6.3.5.3) - fruit fly (Drosophila melanogaster), partial (16%)
1850	1	0	0	1			553	8898	3005389	3005939	0	N	AL697024	AL697024 NAP1 NAP1-P48-C-12-5.	0	TC12258	Enzyme	1850	Nucleobase/Nucleoside/Nucleotide/Nucleic acid Metabolism and Transport	UDP-glucose 4-epimerase	NA	NA	similar to CG5315 gene product {alt 2} [Drosophila melanogaster], partial (82%)
1960	1	0	0	1	Late		734	8980	13212537	13212915	0	X	EAA13830	(AAAB01008980) agCP8817	1e-123	TC13006	Enzyme	1960	Nucleobase/Nucleoside/Nucleotide/Nucleic acid Metabolism and Transport	GO:0003921(GMP synthase)	GO:0009113(purine base biosynthesis)	NA	similar to CG9242 gene product {D. melanogaster}, complete
2216	0	0	1	1			418	8952	450231	450647	0	X	EAA10592	(AAAB01008952) agCP4451	2e-68	TC14903	Binding	2216	Nucleobase/Nucleoside/Nucleotide/Nucleic acid Metabolism and Transport	GO:0017076(purine nucleotide binding)	NA	GO:0005737(cytoplasm)	weakly similar to CG8397 gene product {Drosophila melanogaster}, partial (73%)
2459	1	0	0	1	Early	#	533	8823	2330954	2331302	1e-178	X	EAA05449	(AAAB01008823) agCP10498	6e-63	TC19549	Binding	2459	Nucleobase/Nucleoside/Nucleotide/Nucleic acid Metabolism and Transport	GO:0000166 (nucleotide binding) GO:0004002 (adenosinetriphosphatase)	NA	NA	similar to CG4858 gene product {D. melanogaster}, complete
FATTY ACID/LIPID METABOLISM AND TRANSPORT
409	0	0	1	1			104	8960	4547149	4547224	1	N	BM621745	17000687447660 A.Gam.ad.cDNA1	2e-16	TC11590	Unknown	409	Fatty Acid/Lipid Metabolism and Transport	NA	GO:0006635(fatty acid beta-oxidation)	GO:0005739(mitochondrion)	similar to CG12262 gene product {Drosophila melanogaster}, partial (93%)
640	1	0	0	1			202	8987	7345201	7345309	3e-52	N	BM614600	17000687144214 A.Gam.ad.cDNA.blood1	1e-48	TC10940	Enzyme	640	Fatty Acid/Lipid Metabolism and Transport	GO:0004768(stearoyl-CoA desaturase)	GO:0006633(fatty acid biosynthesis)	NA	similar to Fad gene product {alt 3} [Drosophila melanogaster], partial (90%)
685	1	1	1	3			386	8807	2651322	2651707	1e-179	X	EAA04566	(AAAB01008807) agCP3830	9e-18	TC12846	Binding	685	Fatty Acid/Lipid Metabolism and Transport	ligand binding or carrier; lipid binding; acyl-CoA or acyl binding	cell growth and/or maintenance; metabolism; lipid metabolism; fatty acid metabolism	cellular_component unknown	weakly similar to acyl CoA binding protein Oryctolagus cuniculus
692	0	1	0	1			535	8944	1398985	1399355	0	X	EAA10184	(AAAB01008944) agCP15277	6e-19	TC11866	Enzyme	692	Fatty Acid/Lipid Metabolism and Transport	GO:0004467(long-chain-fatty-acid-CoA-ligase)	NA	NA	weakly similar to CG4501 (bgm "bubblegum"; EC 6.2.1.3) symbol=bgm; synonym=BG:DS01514.2; cDNA=method:''sim4'' score:''1000.0'' desc:''LD10778 Drosophila, partial (51%)
714	1	1	0	2			625	8846	9769635	9770003	0	X	EAA06318	(AAAB01008846) agCP13281	1e-56	TC12663	Enzyme	714	Fatty Acid/Lipid Metabolism and Transport	C-4 methyl sterol oxidase	NA	NA	weakly similar to CG1998 gene product {Drosophila melanogaster}, partial (67%)
838	1	0	0	1			447	8823	2371404	2371640	1e-118	N	BM657190	17000687436593 A.Gam.ad.cDNA1	4e-54	TC14939	Transporter	838	Fatty Acid/Lipid Metabolism and Transport	GO:0005324(long-chain fatty acid transporter)	NA	GO:0005886(plasma membrane)	weakly similar to CG3394 gene product {Drosophila melanogaster}, partial (61%)
997	2	1	2	5	Late	#	807	8904	779277	779880	0	X	AAA93475	(U50472) putative fatty acid binding protein [An. gambiae]	4e-61	Fatty acid binding protein, probable	Binding	997	Fatty Acid/Lipid Metabolism and Transport	ligand binding or carrier; lipid binding; acyl-CoA or acyl binding	cell growth and/or maintenance; transport; lipid transport	NA	NA
1119	2	0	0	2	Early	#	686	8823	2276007	2276183	9e-92	X	EAA05503	(AAAB01008823) R254	1e-118	TC473206	Signal Transducer	1119	Fatty Acid/Lipid Metabolism and Transport	phospholipase A2	NA	NA	similar to gb|AAF59258.1| (AE003841) CG11124-PA [D. melanogaster] 5e-36
1177	1	0	0	1	Late	#	395	8888	1639966	1640152	8e-99	X	EAA08767	(AAAB01008888) agCP7918	6e-54	TC13223	Enzyme	1177	Fatty Acid/Lipid Metabolism and Transport	GO:0003987(acetate-CoA ligase)			similar to CG8732 gene product {alt 1} [D. melanogaster], partial (57%)
1237	1	0	0	1			536	8859	4680172	4680472	1e-168	X	EAA07831	(AAAB01008859) agCP1725	6e-79	TC15764	Enzyme	1237	Fatty Acid/Lipid Metabolism and Transport	C-4 methyl sterol oxidase	NA	NA	identified as putative homologues by reciprocal BLAST analysis in ENSEMBL CG11162
1338	0	1	0	1			509	8704	21280	21566	1e-161	X	EAA03476	(AAAB01008704) agCP8877	8e-43	TC11720	Enzyme	1338	Fatty Acid/Lipid Metabolism and Transport	GO:0003857(3-hydroxyacyl-CoA dehydrogenase)	GO:0003857(3-hydroxyacyl-CoA dehydrogenase)	GO:0005739(mitochondrion)	weakly similar to Chain A Biochemical Characterization And Structure Determination Of Human Heart Short Chain, partial (93%)
1491	0	0	1	1			476	8846	7826135	7826609	0	X	EAA06347	(AAAB01008846) agCP13285	2e-46	TC13668	Enzyme	1491	Fatty Acid/Lipid Metabolism and Transport	triacylglycerol lipase	NA	NA	weakly similar to CG5966 gene product {Drosophila melanogaster}, partial (47%)
1517	0	0	1	1			493	8987	7347051	7347305	1e-142	X	EAA00877	(AAAB01008987) agCP12474	2e-98	TC10940	Enzyme	1517	Fatty Acid/Lipid Metabolism and Transport	GO:0004768 (stearoyl-CoA desaturase)	GO:0006633 (fatty acid biosynthesis) cell growth and/or maintenance; metabolism; lipid metabolism	NA	similar to Fad gene product {alt 3} [Drosophila melanogaster], partial (90%)
1596	0	1	0	1			241	8964	9577452	9577690	1e-112	N	BM646669	17000687322710 A.Gam.ad.cDNA1	6e-18	TC12006	Enzyme	1596	Fatty Acid/Lipid Metabolism and Transport	GO:0003851(2-hydroxyacylsphingosine 1-beta-galactosyltransferase)	NA	NA	weakly similar to LD25345p {Drosophila melanogaster}, partial (69%)
1614	0	1	0	1			439	8984	3997619	3998057	0	X	EAA14863	(AAAB01008984) agCP4809	7e-09	TC19758	Enzyme	1614	Fatty Acid/Lipid Metabolism and Transport	GO:0004622(lysophospholipase); GO:0005543(phospholipid binding)	GO:0009062(fatty acid catabolism)	NA	weakly similar to BcDNA.GH02384 {Drosophila melanogaster}, partial (89%)
1672	0	1	0	1			655	8964	11563841	11564269	0	X	EAA12305	(AAAB01008964) agCP11043	1e-113	TC11965	Enzyme	1672	Fatty Acid/Lipid Metabolism and Transport	GO:0016508(long-chain enoyl-CoA hydratase) GO:0016509(long-chain 3-hydroxyacyl-CoA dehydrogenase)	NA	GO:0016507(fatty acid beta-oxidation multienzyme complex)	similar to CG4389 (BcDNA:GH12558) {Drosophila melanogaster}, partial (93%)
2369	1	0	0	1			184	8859	10984863	10985043	8e-85	N	BM641565	17000687308153 A.Gam.ad.cDNA1	7e-77	TC12211	Enzyme	2369	Fatty Acid/Lipid Metabolism and Transport	GO:0004806(triacylglycerol lipase) + GO:0008289(lipid binding)	GO:0006641(triacylglycerol metabolism)	GO:0008372(cellular_component unknown)	weakly similar to CG17099 gene product {Drosophila melanogaster}, partial (38%)
VITAMIN/VITAMIN DERIVATIVE/COFACTOR METABOLISM AND TRANSPORT
1016	2	2	0	4			713	8960	7688214	7688915	0	X	EAA10764	(AAAB01008960) agCP6033	1e-51	TC11788	Binding	1016	Vitamin/Vitamin Derivative/Cofactor Metabolism and Transport	GO:0005506(iron binding)	GO:0016226(iron-sulfur cluster assembly)	GO:0005739(mitochondrion)	similar to CG9836 gene product {Drosophila melanogaster}, partial (88%)
1384	1	0	0	1			324	8898	2541564	2541885	1e-176	X	P39205	Molybdenum cofactor synthesis protein cinnamon	1e-12	Molybdenum cofactor synthesis protein cinnamon	Binding	1384	Vitamin/Vitamin Derivative/Cofactor Metabolism and Transport	GO:0005488 : binding (10607) GO:0005505 : heavy metal binding (359) GO:0030151 : molybdenum binding (3)	GO:0006777 : Mo-molybdopterin cofactor biosynthesis	GO:0005634 : nucleus	ND
1424	0	0	1	1			375	8980	9659463	9659833	0	X	EAA14068	(AAAB01008980) agCP8599	5e-38	TC12416	Enzyme	1424	Vitamin/Vitamin Derivative/Cofactor Metabolism and Transport	GO:0003824(enzyme) GO:0004028(aldehyde dehydrogenase) + GO:0005489(electron transporter)	GO:0006776(vitamin A metabolism) + GO:0007048(oncogenesis)	NA	weakly similar to CG6309 gene product {Drosophila melanogaster}, partial (74%)
1541	0	0	1	1			745	8898	3558719	3559230	0	X	EAA09041	(AAAB01008898) agCP14174	1e-105	TC15932	Binding	1541	Vitamin/Vitamin Derivative/Cofactor Metabolism and Transport	ligand binding or carrier; isoprenoid binding; retinoid binding	transporter; intracellular transporter	NA	ND
1657	0	1	0	1	Early		534	8968	879728	880078	0	X	EAA00309	(AAAB01008986) agCP9338	4e-38	TC18254	Binding	1657	Vitamin/Vitamin Derivative/Cofactor Metabolism and Transport	tocopherol binding	NA	NA	weakly similar to CG12926 gene product {D. melanogaster}, partial (97%)
XENOBIOTIC METABOLISM AND TRANSPORT
518	0	1	0	1			513	8980	8180696	8181195	0	X	EAA14400	(AAAB01008980) agCP8558	5e-92	TC11852	Transporter	518	Xenobiotic Metabolism and Transport	GO:0004009(ATP-binding cassette (ABC) transporter)	NA	NA	similar to CG3164 gene product {Drosophila melanogaster}, partial (46%)
992	1	0	0	1			172	NA	NA	NA	NA	X	AAF53950	(AE003668) CG9270-PA [D. melanogaster]	3e-05	CG9270	Transporter	992	Xenobiotic Metabolism and Transport	ATP-binding cassette (ABC) transporter/xenobiotic-transporting ATPase	NA	NA	ND
1009	1	2	1	4			970	8885	5177	5902	0	X	EAA08735	(AAAB01008885) agCP6710	1e-64	TC11188	Binding	1009	Xenobiotic Metabolism and Transport	GO:0015034(cytochrome P450)	GO:0006694(steroid biosynthesis)	GO:0005792(microsome) GO:0016020(membrane)	similar to CG11715 (Cyp4g15 "cytochrome P450-4g15") (EC 1.14.-.-) (CYPIVG15). [Fruit fly], partial (45%)
1013	0	1	1	2			734	8960	16990858	16991271	0	X	EAA10913	(AAAB01008960) agCP6247	4e-87	TC17279	Transporter	1013	Xenobiotic Metabolism and Transport	GO:0004009(ATP-binding cassette (ABC) transporter) GO:0005215(transporter)	GO:0006832(small molecule transport) GO:0009315(drug resistance)	GO:0005624(membrane fraction) GO:0016021(integral membrane protein)	weakly similar to CG1718 gene product {Drosophila melanogaster}, partial (32%)
1064	0	1	2	3	Late	#	262	8879	2256754	2257003	1e-134	N	BM578815	17000687166518 A.Gam.ad.cDNA.blood1	1e-105	TC12588	Enzyme	1064	Xenobiotic Metabolism and Transport	GO:0003869(4-nitrophenylphosphatase)	NA	NA	similar to NipSnap protein. [Fruit fly], partial (89%)
1174	1	0	0	1			310	8964	5465414	5465723	1e-145	X	EAA03252	(AAAB01008119) agCP2219	4e-43	TC18143, Cytochrome P450 CYP6M1	Binding	1174	Xenobiotic Metabolism and Transport	ligand binding or carrier; oxygen binding; cytochrome P450	cell growth and/or maintenance; metabolism; xenobiotic metabolism + cell communication; response to external stimulus; xenobiotic reponse	NA	ND
1175	1	0	0	1			451	8964	5467235	5467541	1e-161	X	EAA12550	(AAAB01008964) agCP11452	2e-68	TC12900, Cytochrome P450 CYP6M1	Binding	1175	Xenobiotic Metabolism and Transport	ligand binding or carrier; oxygen binding; cytochrome P450	cell growth and/or maintenance; metabolism; xenobiotic metabolism + cell communication; response to external stimulus; xenobiotic reponse	NA	ND
1210	0	1	0	1			440	8963	1575553	1575992	0	X	EAA12037	(AAAB01008963) ebiP1916	1e-76	TC12101, Cytochrome P450 CYP4G17	Binding	1210	Xenobiotic Metabolism and Transport	ligand binding or carrier; oxygen binding; cytochrome P450	cell growth and/or maintenance; metabolism; xenobiotic metabolism + cell communication; response to external stimulus; xenobiotic reponse	NA	ND
1229	1	0	0	1	Early	#	515	8095	17709	18021	1e-176	X	EAA03235	(AAAB01008095) agCP2235	2e-61	TC475523, Cytochrome P450 CYP9L1	Binding	1229	Xenobiotic Metabolism and Transport	cytochrome P450	NA	microsome	NA
1613	0	1	0	1	Late		421	8960	10391789	10392180	0	X	EAA11420	(AAAB01008960) agCP6599	6e-72	TC12658	Enzyme	1613	Xenobiotic metabolism and Transport	4-nitrophenylphosphatase EC 3.1.3.41	NA	NA	weakly similar to RE04130p {D. melanogaster}, partial (41%)
2045	0	1	0	1			622	8986	2658788	2659268	0	X	EAA00265	(AAAB01008986) agCP9633	5e-81	TC16051	Transporter	2045	Xenobiotic Metabolism and Transport	GO:0004009(ATP-binding cassette (ABC) transporter) GO:0005524(ATP binding) GO:0008135(translation factor, nucleic acid binding)	GO:0006412(protein biosynthesis) GO:0006954(inflammatory response)	NA	similar to CG1703 gene product {Drosophila melanogaster}, partial (35%)
2218	0	0	1	1			577	8839	2259269	2259731	0	X	EAA02617	(AAAB01005883) agCP14838	2e-51	TC28577	Transporter	2218	Xenobiotic Metabolism and Transport	ATP-binding cassette (ABC) transporter	NA	NA	weakly similar to CG9663-PA {Drosophila melanogaster}, partial (4%)
2298	0	0	1	1			606	8933	1539011	1539516	0	X	EAA09973	(AAAB01008933) agCP11808	1e-105	TC13343	Transporter	2298	Xenobiotic Metabolism and Transport	GO:0004009(ATP-binding cassette (ABC) transporter) GO:0005215(transporter)	GO:0006832(small molecule transport) GO:0009315(drug resistance)	GO:0005624(membrane fraction) GO:0016021(integral membrane protein)	weakly similar to CG1819 gene product {Drosophila melanogaster}, partial (21%)
PIGMENT SYNTHESIS AND TRANSPORT
211	0	0	2	2			178	8859	9083147	9083324	3e-93	N	BM603171	17000687072396 A.Gam.ad.cDNA.blood1	6e-62	TC13149	Enzyme	211	Pigment Synthesis and Transport	GO:0004155(dihydropteridine reductase)	NA	NA	similar to dihydropteridine reductase {Drosophila melanogaster}, complete
267	0	0	1	1			134	8960	5332840	5332956	4e-46	N	BM576317	17000687162293 A.Gam.ad.cDNA.blood1	1e-46	TC26082	Unknown	267	Pigment Synthesis and Transport	NA	NA	NA	similar to phenylalanine 4-monooxygenase (EC 1.14.16.1) - fruit fly (Drosophila melanogaster), partial (33%)
353	0	1	1	2			254	8846	3539095	3539208	3e-46	N	BM594853	17000687444989 A.Gam.ad.cDNA.blood1	8e-39	TC13951	Enzyme	353	Pigment Synthesis and Transport	GO:0008124(4a-hydroxytetrahydrobiopterin dehydratase)	NA	NA	weakly similar to hypothetical protein T10B11.1 - Caenorhabditis elegans, partial (62%)
364	1	0	0	1	Early		222	8898	291899	292103	3e-68	N	AJ280660	4A3A-AAS-B-06-F An. gambiae immune competent 4A3A	1e-83	TC12728	Unknown	364	Pigment Synthesis and Transport	NA	GO:0006777(Mo-molybdopterin cofactor biosynthesis)	NA	weakly similar to GH02855p {D. melanogaster}, partial (40%)
1644	0	1	0	1			517	8807	582268	582588	0	X	EAA04142	(AAAB01008807) agCP3256	4e-91	TC21192	Transporter	1644	Pigment Synthesis and Transport	MEMBRANE-SPANNING PERMEASE SYSTEM NECESSARY FOR THE TRANSPORT OF PIGMENT PRECURSORS INTO PIGMENT CELLS	TRANSPORT OF PIGMENT PRECURSORS	INTEGRAL MEMBRANE PROTEIN	weakly similar to Brown protein. [Fruit fly], partial (32%)
2307	0	0	1	1	Middle		550	8849	2010552	2011101	0	X	EAA07245	(AAAB01008849) agCP10679	9e-95	TC12897	Enzyme	2307	Pigment Synthesis and Transport	GO:0004760 (serine-pyruvate aminotransferase) GO:0008453 (alanine-glyoxylate aminotransferase)	metabolism; biosynthesis; eye pigment biosynthesis	GO:0005759 (mitochondrial matrix) GO:0005777 (peroxisome)	similar to 3-hydroxykynurenine transaminase {Aedes aegypti}, partial (57%)
OTHER
682	1	0	0	1			318	8846	9093232	9093424	2e-91	N	AJ271792	Artemisia annua mRNA for putative sesquiterpene cyclase (cASC125	2e-05	Sesquiterpene cyclase	Enzyme	682	Other, Metabolism	enzyme	NA	NA	ND
770	0	1	1	2			479	8859	9706365	9706740	0	X	EAA08169	(AAAB01008859) agCP1503	3e-47	TC10945	Binding	770	Other, Metabolism	ligand binding or carrier; heavy metal binding; iron binding; ferric iron binding ferritin heavy chain-like protein	NA	unlocalized; ferritin	weakly similar to Ferritin subunit precursor. [Yellowfever mosquito], partial (54%)
1050	0	1	0	1			416	8574	43793	43957	6e-89	X	EAA03441	(AAAB01008574) agCP5176	4e-30	TC13659	Enzyme	1050	Other, Metabolism	oxidoreductase, acting on the CH-OH group of donors, NAD or NADP as acceptor	NA	NA	similar to CG5590 gene product {Drosophila melanogaster}, partial (66%)
1149	0	1	1	2			430	8933	1630761	1631184	0	X	EAA09964	(AAAB01008933) agCP11862	1e-73	TC13614	Enzyme	1149	Other, Metabolism	GO:0004035(alkaline phosphatase)	NA	NA	weakly similar to CG1462 "Alkaline phosphatase 4 (Aph-4) {Drosophila melanogaster}, partial (33%)
1189	2	0	0	2			534	8816	1095639	1096023	0	X	EAA05216	(AAAB01008816) agCP6954	2e-87	TC12768	Enzyme	1189	Other, Metabolism	alkaline phosphatase	NA	NA	identified as putative homologues by reciprocal BLAST analysis in ENSEMBL CG5150
1570	0	1	0	1			143	8859	9706859	9706998	2e-71	X	EAA08169	(AAAB01008859) agCP1503	5e-21	TC10945	Binding	1570	Other, Metabolism	ligand binding or carrier; heavy metal binding; iron binding; ferric iron binding ferritin heavy chain-like protein	NA	unlocalized; ferritin	weakly similar to Ferritin subunit precursor. [Yellowfever mosquito], partial (54%)
1573	0	1	0	1			621	8807	10408319	10408644	0	X	EAA04293	(AAAB01008807) agCP3469	3e-53	TC474363	Enzyme	1573	Other, Metabolism	5-formyltetrahydrofolate cyclo-ligase	NA	NA	identified as putative homologues by reciprocal BLAST analysis in ENSEMBL CG11079
2106	0	1	0	1			632	8968	991663	992114	0	X	EAA13292	(AAAB01008968) agCP2727	9e-78	TC32407	Enzyme	2106	Other, Metabolism	coproporphyrinogen oxidase (EC 1.3.3.3)	NA	NA	identified as putative homologues by reciprocal BLAST analysis in ENSEMBL CG3433 (Coprox "Coproporphyrinogen oxidase")
2142	0	0	1	1			263	8933	94384	94624	1e-116	X	EAA09898	(AAAB01008933) agCP11760	1e-05	TC12447	Enzyme	2142	Other, Metabolism	GO:0004327(formaldehyde dehydrogenase (glutathione)); GO:0005504(fatty acid binding)	GO:0006069(ethanol oxidation)	GO:0005489(electron transporter)	similar to Alcohol dehydrogenase class III (EC 1.1.1.1) (Glutathione-dependent formaldehyde dehydrogenase), complete
2446	1	0	0	1			618	8849	1739447	1739866	0	X	EAA07128	(AAAB01008849) agCP10702	2e-31	TC20667	Enzyme	2446	Other, Metabolism	dimethylaniline monooxygenase (N-oxide forming);	NA	NA	weakly similar to CG3174 (Fmo-2 "flavin-containing monooxygenase") {Drosophila melanogaster}, partial (45%)
ION TRANSPORT
120	1	0	1	2			460	8986	2634457	2634587	1e-64	N	BM635058	17000687556423 A.Gam.ad.cDNA1	3e-63	TC11931	Transporter	120	Ion Transport	GO:0005316(high affinity inorganic phosphate\:sodium symporter)	NA	NA	similar to Picot gene product {alt 1} [Drosophila melanogaster], partial (52%)
218	1	0	0	1			157	8964	11527176	11527331	2e-83	N	BM601258	17000687067546 A.Gam.ad.cDNA.blood1	1e-82	TC11473	Transporter	218	Ion Transport	GO:0005391(sodium/potassium-exchanging ATPase)	NA	GO:0005886(plasma membrane); GO:0005890(sodium/potassium-exchanging ATPase complex)	weakly similar to Nrv2 gene product {alt 2} [Drosophila melanogaster], partial (62%)
287	0	1	1	2			620	8980	7904100	7904419	1e-177	X	AAL89811	(AY082909) porin [An. gambiae]	5e-76	Porin	Transporter	287	Ion Transport	voltage-dependent ion-selective channel	NA	NA	ND
432	1	1	0	2	Middle		484	8859	3145548	3145669	2e-43	N	BM621457	17000687446677 A.Gam.ad.cDNA1	8e-56	TC11071	Transporter	432	Ion Transport	GO:0005391(sodium/potassium-exchanging ATPase)	GO:0006812(cation transport)	GO:0005886(plasma membrane); GO:0005890(sodium/potassium-exchanging ATPase complex)	homologue to Sodium/potassium-transporting ATPase alpha chain (EC 3.6.3.9) (Sodium pump) (Na+/K+ ATPase)., partial (95%)
722	0	1	1	2			811	8888	1371812	1372468	0	X	EAA08889	(AAAB01008888) agCP7949	1e-38	TC11243	Transporter	722	Ion Transport	GO:0015114(phosphate transporter)	GO:0006817(phosphate transport)	GO:0005386(carrier) GO:0005739(mitochondrion) GO:0005740(mitochondrial membrane) GO:0005743(mitochondrial inner membrane)	similar to CG4994 (Mpcp "Mitochondrial phosphate carrier protein" ) [Drosophila melanogaster], partial (85%)
877	1	0	0	1			348	8980	626534	626669	5e-71	N	BM628843	17000687499207 A.Gam.ad.cDNA1	1e-69	TC11186	Transporter	877	Ion Transport	GO:0005391(sodium/potassium-exchanging ATPase)	NA	GO:0005886(plasma membrane); GO:0005890(sodium/potassium-exchanging ATPase complex)	weakly similar to Sodium/potassium-transporting ATPase beta-2 chain, partial (54%)
1017	1	2	1	4	Early	#	809	8964	11526610	11526880	1e-147	X	EAA12328	(AAAB01008964) agCP11403	1e-124	TC11473	Transporter	1017	Ion Transport	sodium/potassium-exchanging ATPase	GO:0005391(sodium/potassium-exchanging ATPase)	plasma membrane; sodium/potassium-exchanging ATPase	weakly similar to CG9261 (Nrv "Nervana" Nrv2) gene product {alt 2} [D. melanogaster], partial (62%)
1047	0	0	1	1			210	8839	1548931	1549068	1e-65	N	BM639290	17000687569882 A.Gam.ad.cDNA1	1e-49	TC11528	Transporter	1047	Ion Transport	GO:0016467(hydrogen-translocating F-type ATPase)	GO:0015992(proton transport)	GO:0000276(proton-transporting ATP synthase complex, coupling factor F(0) (sensu Eukarya))	similar to CG6105 gene product {Drosophila melanogaster}, complete
1057	1	1	1	3			624	8980	7905248	7905585	0	X	AAL89811	(AY082909) porin [An. gambiae] gb|AAN16031.1| (AY137768) porin [An. gambiae]	4e-62	Porin	Transporter	1057	Ion Transport	voltage-dependent ion-selective channel	mitochondrial transport	mitochondrial outer membrane	ND
1070	0	0	3	3			152	NA	NA	NA	NA	N	NG_000400	D. melanogaster eag-like K+ channel (elk) on chromosome 2	2e-59	CG5076 (elk "eag-like K+ channel")	Transporter	1070	Ion Transport	voltage-sensitive potassium channel; potassium channel	potassium transport	voltage-gated potassium channel	ND
1103	2	0	0	2	Early	#	486	8984	588802	589196	0	X	EAA14816	(AAAB01008984) agCP4991	7e-17	TC11869	Transporter	1103	Ion Transport	water transporter	NA	NA	weakly similar to LD27313p (CG7777) {D. melanogaster}, partial (72%)
1144	0	2	0	2	Early	#	602	8980	7905579	7906172	0	N	AY137768	An. gambiae porin gene, complete cds	1e-148	Porin	Transporter	1144	Ion Transport	voltage-dependent ion-selective channel	NA	NA	NA
1336	0	1	0	1	Middle		392	8859	7257704	7258096	0	X	EAA08087	(AAAB01008859) agCP1211	9e-71	TC17372	Transporter	1336	Ion Transport	sodium:iodide symporter	NA	NA	weakly similar to CG6723 gene product {D. melanogaster}, partial (80%)
1498	0	0	1	1			385	8972	381451	381835	0	X	EAA13390	(AAAB01008972) agCP4079	2e-26	TC12159	Transporter	1498	Ion Transport	water channel	NA	NA	weakly similar to CG4019 gene product {Drosophila melanogaster}, partial (91%)
1501	0	0	1	1			613	8979	770361	770738	0	X	EAA13713	(AAAB01008979) agCP8996	1e-100	TC17288	Transporter	1501	Ion Transport	zinc ion transporter	NA	NA	weakly similar to (CG5130) RE32485p {Drosophila melanogaster}, partial (26%)
1529	0	0	1	1			220	8964	12360501	12360660	2e-82	N	BM623793	17000687489798 A.Gam.ad.cDNA1	3e-76	TC37119	Transporter	1529	Ion Transport	high affinity inorganic phosphate:sodium symporter	NA	NA	similar to CG5304-PA (l(2)01810) {Drosophila melanogaster}, partial (11%)
1546	0	0	1	1			327	8888	1368968	1369288	1e-156	X	EAA08862	(AAAB01008888) agCP7933	4e-29	TC11394	Transporter	1546	Ion Transport	GO:0015114(phosphate transporter)	GO:0006817(phosphate transport)	GO:0005386(carrier) GO:0005739(mitochondrion) GO:0005740(mitochondrial membrane) GO:0005743(mitochondrial inner membrane)	similar to CG4994 (Mpcp "Mitochondrial phosphate carrier protein" ) [Drosophila melanogaster], partial (85%)
1590	0	1	0	1			406	8888	1383789	1383989	1e-103	X	EAA08865	(AAAB01008888) agCP7938	7e-57	NP469908	Enzyme	1590	Ion Transport	enzyme; hydrolase; hydrolase, acting on acid anhydrides; hydrolase, acting on acid anhydrides, in phosphorus-containing anhydrides; ATPase; adenosinetriphosphatase + ligand binding or carrier; nucleotide binding; purine nucleotide binding; adenyl nucleotide binding; ATP binding; ATPase	cell growth and/or maintenance; transport; ion transport; cation transport; monovalent inorganic cation transport; hydrogen transport; proton transport	NA	weakly similar to vacuolar ATPase subunit M9.7 Manduca sexta
1605	0	1	0	1	Middle		275	8984	4432581	4432830	1e-135	X	EAA14842	(AAAB01008984) ebiP6521	5e-25	TC17393	Transporter	1605	Ion Transport	zinc ion transporter	GO:0015633(zinc porter)	GO:0006832(small molecule transport) GO:0008021(synaptic vesicle)	weakly similar to CG17215; symbol=BG:DS07295.1; cDNA=method:''sim4'' score:''1000.0'' desc:''GM01103 D. melanogaster, partial (36%)
1695	0	1	0	1			133	8888	1372433	1372520	9e-31	X	EAA08889	(AAAB01008888) agCP7949	2e-05	TC11243	Transporter	1695	Ion Transport	GO:0005386(carrier); GO:0015114(phosphate transporter)	NA	GO:0005739(mitochondrion); GO:0005740(mitochondrial membrane); GO:0005743(mitochondrial inner membrane) ; GO:0006817(phosphate transport)	similar to Mpcp gene product {alt 1} [Drosophila melanogaster], partial (84%)
1789	0	1	0	1			325	8898	2874573	2874761	1e-98	X	EAA09245	(AAAB01008898) agCP14204	1e-41	TC13642	Transporter	1789	Ion Transport	zinc ion transporter	GO:0006810(transport) GO:0006812(cation transport) GO:0006823(heavy metal ion transport)	GO:0016020(membrane)	similar to CG6672 gene product {Drosophila melanogaster}, partial (50%)
1825	0	1	0	1			523	8986	2034088	2034601	0	X	EAA00286	(AAAB01008986) agCP10045	5e-70	TC12609	Transporter	1825	Ion Transport	GO:0008271(sulfate porter)	GO:0008272(sulfate transport)	NA	weakly similar to CG7005 (Esp "Epidermal stripes and patches") sulfate transporter {Drosophila melanogaster}, partial (92%)
1865	1	0	0	1			691	8933	282813	283486	0	X	EAA09977	(AAAB01008933) agCP11820	1e-102	TC14566	Transporter	1865	Ion Transport	organic cation transporter	NA	NA	similar to (CG6126) GH09241p {Drosophila melanogaster}, partial (67%)
1934	1	0	0	1			435	8807	192449	192882	0	X	NP_649145	(NM_140888) CG8743 gene product [D. melanogaster] gb|AAF49118.1| (AE003516) CG8743-PA [D. melanogaster] gb|AAL48180.1| (AY070709) SD02261p [D. melanogaster]	3e-24	CG8743	Transporter	1934	Ion Transport	calcium channel	calcium ion transport	NA	ND
2064	0	1	0	1			287	8960	21462234	21462503	1e-151	X	EAA10800	(AAAB01008960) agCP5720	5e-17	TC13641	Transporter	2064	Ion Transport	sodium-independent organic anion transporter	NA	NA	weakly similar to (CG3380) GH01304p {Drosophila melanogaster}, partial (40%)
2122	0	1	0	1			514	8816	5757471	5757687	1e-105	N	AJ285089	4A3B-AAF-F-10-R An. gambiae immune competent 4A3B	1e-118	TC19671	Transporter	2122	Ion Transport	NA	NA	NA	NA
2255	0	0	1	1			377	8880	3682952	3683327	0	X	EAA08578	(AAAB01008880) agCP2535	6e-14	TC12909	Transporter	2255	Ion Transport	GO:0004872(receptor) GO:0005436(sodium\:phosphate symporter)	GO:0006796(phosphate metabolism) GO:0006832(small molecule transport)	GO:0005887(integral plasma membrane protein) GO:0016020(membrane)	similar to (CG7628) gene product GH23727p {Drosophila melanogaster}, partial (36%)
2456	1	0	0	1			636	8844	2698008	2698497	0	X	EAA06051	(AAAB01008844) agCP13847	1e-108	TC11921	Transporter	2456	Ion Transport	hydrogen/potassium-exchanging ATPase	NA	hydrogen/potassium-exchanging ATPase	identified as putative homologues by reciprocal BLAST analysis in ENSEMBL CG8029
RECEPTOR-MEDIATED ENDOCYTOSIS
29	1	0	3	4			705	8807	91544	91834	1e-163	X	EAA04547	(AAAB01008807) agCP3567	7e-38	TC16675	Transporter	29	Receptor-mediated Endocytosis	GO:0005485(v-SNARE)	GO:0008099(synaptic vesicle endocytosis) GO:0016081(synaptic vesicle docking) GO:0016083(synaptic vesicle fusion) GO:0007269(neurotransmitter secretion)	GO:0005886(plasma membrane) GO:0008021(synaptic vesicle)	similar to Syb gene product (CG12210) {Drosophila melanogaster}, partial (72%)
58	2	0	2	4			431	8986	5651416	5651611	1e-106	N	BM620680	17000687445324 A.Gam.ad.cDNA1	1e-105	TC11469	Enzyme	58	Receptor-mediated Endocytosis	GO:0003926(ARF small monomeric GTPase) + GO:0005525(GTP binding)	GO:0006471(protein amino acid ADP-ribosylation) + GO:0007269(neurotransmitter secretion); GO:0008099(synaptic vesicle endocytosis) + GO:0015031(protein transport); GO:0016197(endosome transport)	NA	ADP-ribosylation factor 1 - fruit fly (Drosophila melanogaster), complete
727	1	0	0	1			446	8960	20826913	20827354	0	X	EAA11272	(AAAB01008960) agCP5839	2e-66	TC15070	Unknown	727	Receptor-mediated Endocytosis	NA	cell communication; response to external stimulus; response to biotic stimulus; defense response; immune response; humoral immune response; antimicrobial humoral response; antimicrobial humoral response (sensu Invertebrata) + cell growth and/or maintenance; transport; vesicle-mediated transport; non-selective vesicle transport GO:0006899 (non-selective vesicle transport) GO:0006960 (antimicrobial…	intracellular; cytoplasm; cytoplasmic vesicle; coated vesicle; COPI-coated vesicle	weakly similar to epsilon1-COP {Bos taurus}, partial (96%)
971	0	0	1	1			599	8807	89912	90498	0	N	BM611377	17000687114753 A.Gam.ad.cDNA.blood1	0	TC13471	Transporter	971	Receptor-mediated Endocytosis	GO:0005485(v-SNARE)	GO:0007269(neurotransmitter secretion); GO:0008099(synaptic vesicle endocytosis); GO:0016081(synaptic vesicle docking; GO:0016083(synaptic vesicle fusion)	GO:0008021(synaptic vesicle); GO:0005886(plasma membrane)	similar to Syb gene product {Drosophila melanogaster}, partial (72%)
1003	3	1	0	4			932	8880	162927	163303	0	X	EAA08621	(AAAB01008880) agCP2424	3e-98	TC11874	Enzyme	1003	Receptor-mediated Endocytosis	GO:0003925(small monomeric GTPase)	GO:0006888(ER to Golgi transport)	GO:0005737(cytoplasm)	homologue to (CG7073) sar1 gene product {Drosophila melanogaster}, complete
1062	0	0	3	3			1043	8975	628860	629286	0	X	EAA13499	(AAAB01008975) agCP5226	1e-111	TC12778	Unknown	1062	Receptor-mediated Endocytosis	NA	vesicle-mediated transport	GO:0005624(membrane fraction) GO:0005792(microsome) GO:0005886(plasma membrane) GO:0005887(integral plasma membrane protein)	similar to CG11785 "p24 delta1 putative cargo receptor" gene product {Drosophila melanogaster}, partial (96%)
1071	0	0	1	1	Late		242	8859	1708804	1709010	1e-113	X	EAA08117	(AAAB01008859) agCP1334	2e-11	TC12961	Enzyme	1071	Receptor-mediated Endocytosis	GO:0003926(ARF small monomeric GTPase) GO:0005525(GTP binding)	GO:0006471(protein amino acid ADP-ribosylation) GO:0007269(neurotransmitter secretion) GO:0008099(synaptic vesicle endocytosis) GO:0015031(protein transport) GO:0016197(endosome transport)	NA	homologue to CG11027 (Arf102F "ADP ribosylation factor 102F; ADP ribosylation factor II") - fruit fly (D. melanogaster), complete
1676	0	1	0	1			417	8859	1709674	1709836	7e-77	X	EAA08117	(AAAB01008859) agCP1334	3e-34	TC12961	Enzyme	1676	Receptor-mediated Endocytosis	GO:0003926(ARF small monomeric GTPase) GO:0005525(GTP binding)	GO:0006471(protein amino acid ADP-ribosylation) GO:0007269(neurotransmitter secretion) GO:0008099(synaptic vesicle endocytosis) GO:0015031(protein transport) GO:0016197(endosome transport)	NA	homologue to ADP-ribosylation factor 2 - fruit fly CG11027 (Arf102F "ADP ribosylation factor 102F; ADP ribosylation factor II") (Drosophila melanogaster), complete
1974	0	1	0	1	Early	#	633	8898	35570	35749	5e-97	X	EAA09216	(AAAB01008898) agCP14142	2e-86	TC13702	Unknown	1974	Receptor-mediated Endocytosis	NA	GO:0006901(non-selective vesicle coating) GO:0007269(neurotransmitter secretion) GO:0016183(synaptic vesicle coating)	coated vesicle; synaptic vesicle	similar to CG5864 (AP-1sigma ) {D. melanogaster}, complete
2086	1	0	0	1	Late	#	703	8807	6220983	6221675	0	N	BM575570	17000687161286 A.Gam.ad.cDNA.blood1	1e-177	TC12088	Unknown	2086	Receptor-mediated Endocytosis	NA	GO:0006901(non-selective vesicle coating);GO:0016183(synaptic vesicle coating) + GO:0007269(neurotransmitter secretion)	GO:0008021(synaptic vesicle); GO:0030135(coated vesicle)	homologue to clathrin-associated protein {D. melanogaster}, complete
2145	0	1	0	1			247	8960	12683939	12684127	1e-67	N	BM621995	17000687475307 A.Gam.ad.cDNA1	9e-54	TC13565	Unknown	2145	Receptor-mediated Endocytosis	GO:0005554(molecular_function unknown)	GO:0006897(endocytosis); GO:0016197(endosome transport)	GO:0008372(cellular_component unknown)	similar to GH05942p {Drosophila melanogaster}, partial (58%)
2276	0	0	1	1			261	8816	13587	13830	4e-89	X	EAA05177	(AAAB01008816) agCP7006	2e-06	TC18247	Binding	2276	Receptor-mediated Endocytosis	GO:0000149(SNARE binding)	GO:0006605(protein targeting); GO:0006886(intracellular protein transport); GO:0016192(vesicle-mediated transport)	NA	weakly similar to putative {Mus musculus}, partial (77%)
2326	1	0	0	1			495	8933	2190510	2190734	1e-102	X	EAA09983	(AAAB01008933) agCP11848	4e-43	TC12539	Unknown	2326	Receptor-mediated Endocytosis	NA	NA	NA	weakly similar to clathrin light-chain B {Homo sapiens}, partial (70%)
2385	1	0	0	1			211	8960	4801540	4801749	1e-110	N	AJ284208	4A3B-AAU-B-06-F An. gambiae immune competent 4A3B	1e-109	TC14526	Transporter	2385	Receptor-mediated Endocytosis	t-SNARE	neurotransmitter secretion; synaptic vesicle fusion	plasma membrane	weakly similar to CG7452 gene product {Drosophila melanogaster}, partial (50%)
TRANSCRIPTION AND mRNA PROCESSING
65	0	0	1	1			248	8984	6650834	6651061	1e-127	N	BM650606	17000687372000 A.Gam.ad.cDNA1	1e-118	TC11697	Transciption Regulator	65	Transcription and mRNA Processing	GO:0004004(ATP dependent RNA helicase); GO:0003724(RNA helicase)	GO:0006441(binding to mRNA cap) + GO:0006371(mRNA splicing)	GO:0005634(nucleus); GO:0008304(eukaryotic translation initiation factor 4 complex)	homologue to Probable ATP-dependent RNA helicase WM6. [Fruit fly], complete
83	1	0	0	1			496	8986	8986607	8986842	1e-128	X	EAA00426	(AAAB01008986) agCP9910	6e-39	TC463197	Transciption Regulator	83	Transcription and mRNA Processing	DNA-directed RNA polymerase II; (EC 2.7.7.6)	transcription, from Pol II promoter;	DNA-directed RNA polymerase II, core;	identified as putative homologues by reciprocal BLAST analysis in ENSEMBL CG13628 (Rpb10)
134	1	0	0	1			450	8980	5917939	5918294	0	N	BM595449	17000687475637 A.Gam.ad.cDNA.blood1	0	TC32405	Binding	134	Transcription and mRNA Processing	GO:0003723 (RNA binding activity)	GO:0006371 (mRNA splicing) GO:0006376 (mRNA splice site selection) GO:0008248 (pre-mRNA splicing factor activity)	GO:0005681 (spliceosome complex) GO:0016607 (nuclear speck) GO:0005717 (chromatin)	similar to LD32469p {Drosophila melanogaster}, partial (70%)
159	1	0	0	1			464	8964	3528299	3528762	0	N	AJ281350	4A3A-P2D1-F An. gambiae immune competent 4A3A	0	TC13826	Binding	159	Transcription and mRNA Processing	small nuclear ribonucleoprotein	NA	NA	similar to CG7564 gene product {Drosophila melanogaster}, partial (22%)
208	5	1	0	6	Early	#	113	8807	11185942	11186021	7e-39	N	BM643580	17000687312543 A.Gam.ad.cDNA1	6e-37	TC11168	Enzyme	208	Transcription and mRNA Processing	GO:0008186(RNA dependent adenosinetriphosphatase)+ GO:0003724(RNA helicase) + GO:0003723(RNA binding)	GO:0006396(RNA processing)	GO:0005634(nucleus)	weakly similar to CG10077 gene product {D. melanogaster}, partial (51%)
278	1	1	1	3			635	8984	9957918	9958182	1e-143	X	EAA14713	(AAAB01008984) agCP4767	5e-69	TC16876	Transciption Regulator	278	Transcription and mRNA Processing	GO:0003899(DNA-directed RNA polymerase) GO:0003901(DNA-directed RNA polymerase II)	GO:0006350(transcription)	GO:0005634(nucleus) GO:0005665(DNA-directed RNA polymerase II\, core_	similar to CG6840 (Rpb11) DNA-directed RNA polymerase II 13.3 kDa polypeptide (EC 2.7.7.6) (RPB11). [Fruit fly], complete
282	0	2	1	3	Middle		701	8904	21526	22150	0	X	EAA09664	(AAAB01008904) agCP15563	5e-28	TC11573	Unknown	282	Transcription and mRNA Processing	NA	NA	NA	weakly similar to CG5413 (CREG "Cellular Repressor of E1A-stimulated Genes") gene product {D. melanogaster}, partial (62%)
284	1	0	1	2	Middle	#	827	8904	22318	22678	0	X	EAA09664	(AAAB01008904) agCP15563	1e-150	TC11573	Unknown	284	Transcription and mRNA Processing	NA	NA	NA	weakly similar to CG5413 (CREG "Cellular Repressor of E1A-stimulated Genes") gene product {D. melanogaster}, partial (62%)
291	0	1	1	2			625	8040	823	1193	0	N	BM643280	17000687311967 A.Gam.ad.cDNA1	0	TC11168	Enzyme	291	Transcription and mRNA Processing	GO:0008186(RNA dependent adenosinetriphosphatase)+ GO:0003724(RNA helicase) + GO:0003723(RNA binding)	GO:0006396(RNA processing)	GO:0005634(nucleus)	weakly similar to CG10077 gene product {Drosophila melanogaster}, partial (51%)
309	0	1	0	1	Middle	#	330	8980	9898182	9898509	1e-160	N	BM626973	17000687496499 A.Gam.ad.cDNA1	1e-133	TC19206	Transcription Regulator	309	Transcription and mRNA Processing	GO:0003677 DNA binding	GO:0006355 transcription regulation	GO:0005634 nucleus	weakly similar to Similar to RIKEN cDNA 3930401K13 gene {Homo sapiens}, partial (58%)
864	0	1	0	1			366	8948	3223501	3223712	1e-114	X	EAA10478	(AAAB01008948) agCP2062	3e-12	TC37061	Binding	864	Transcription and mRNA Processing	ribonucleoprotein; RNA binding	NA	NA	identified as putative homologues by reciprocal BLAST analysis in ENSEMBL CG13425 ( bl "bancal")
895	1	0	2	3	Middle		642	8960	4590092	4590692	0	N	BM629720	17000687500384 A.Gam.ad.cDNA1	0	TC11839	Transcription Regulator	895	Transcription and mRNA Processing	transcription co-activator	NA	NA	weakly similar to CG7008 gene product {D. melanogaster}, partial (49%)
897	1	0	0	1	Late	#	661	8980	12389072	12389526	0	X	NP_610630	(NM_136786) CG11979 gene product [D. melanogster] gb|AAF58728.1| (AE003828) CG11979-PA [D. melanogster] gb|AAL48951.1| (AY071329) RE34924p [D. melanogster]	1e-105	CG11979 (DNA-directed RNA polymerase II, RE34924p)	Transcription Regulator	897	Transcription and mRNA Processing	DNA-directed RNA polymerase II	transcription, from Pol II promoter	DNA-directed RNA polymerase II, core	NA
914	1	0	1	2			543	8816	5387800	5388141	1e-160	N	BM653648	17000687378647 A.Gam.ad.cDNA1	1e-158	TC11001	Binding	914	Transcription and mRNA Processing	GO:0008143(poly(A) binding)	GO:0006378(mRNA polyadenylation)	NA	similar to polyadenylate-binding protein testis-enriched isoform - mouse, partial (62%)
960	0	1	0	1	Late	#	485	8980	7948746	7949116	0	X	EAA14253	(AAAB01008980) agCP8782	8e-89	TC13214	Enzyme	960	Transcription and mRNA Processing	GO:0004521(endoribonuclease)	NA	NA	weakly similar to ribonuclease (EC 3.1.27.-) X25 - fruit fly (D. melanogaster), partial (36%)
1014	0	1	0	1	Early	#	613	8986	5680340	5680951	0	X	EAA17745	(AABL01001835) putative protein potential transcriptional repressor Not4hp [Plasmodium yoelii yoelii]	1e-07	Transcriptional repressor Not4hp	Transcription Regulator	1014	Transcription and mRNA Processing	Transcriptional repressor	RNA polymerase transcription factor	Nucleaus	NA
1024	0	1	2	3	Late	#	477	8978	496657	497065	0	X	EAA13684	(AAAB01008978) ebiP2741	3e-53	TC16303	Binding	1024	Transcription and mRNA Processing	GO:0003734(small nuclear ribonucleoprotein)	GO:0000245(spliceosome assembly) GO:0006371(mRNA splicing)	GO:0005681(spliceosome complex)	homologue to CG1249 gene product {D. melanogaster}, complete
1034	0	1	0	1			410	4598	11103	11274	3e-90	X	AAL96264	(AF487338) helicase/primase complex protein [H. sapiens]	7e-14	Helicase/primase complex protein	Enzyme	1034	Transcription and mRNA Processing	mRNA binding + helicase	DNA unwinding	NA	ND
1038	2	0	1	3			390	8859	5702298	5702447	9e-79	X	NP_573139	(NM_132911) CG9742 gene product [D. melanogaster]	1e-32	CG9742	Binding	1038	Transcription and mRNA Processing	small nuclear ribonucleoprotein	mRNA splicing	small nuclear ribonucleoprotein complex; spliceosome complex;	ND
1160	2	0	0	2			217	8898	1973164	1973316	2e-61	N	BM604845	17000687075100 A.Gam.ad.cDNA.blood1	2e-95	TC14601	Transciption Regulator	1160	Transcription and mRNA Processing	transcription factor	NA	nucleus	similar to CG31137 (CCR4) gene product {alt 1} [Drosophila melanogaster], partial (88%)
1170	1	0	0	1			723	8987	14966286	14966587	1e-160	X	EAA01817	(AAAB01008987) agCP11934	1e-112	TC16531	Binding	1170	Transcription and mRNA Processing	GO:0003731(mRNA cap binding) GO:0003732(snRNA cap binding)	GO:0006371(mRNA splicing)	GO:0005634(nucleus) GO:0005846(snRNA cap binding complex)	similar to CG7035 (Cbp80 "cap binding protein 80") {Drosophila melanogaster}, partial (66%)
1171	0	1	0	1			153	8987	14966203	14966275	2e-29	X	EAA01817	(AAAB01008987) agCP11934	3e-08	TC16531	Binding	1171	Transcription and mRNA Processing	GO:0003731(mRNA cap binding) GO:0003732(snRNA cap binding)	GO:0006371(mRNA splicing)	GO:0005634(nucleus) GO:0005846(snRNA cap binding complex)	similar to CG7035 (Cbp80 "cap binding protein 80") {Drosophila melanogaster}, partial (66%)
1278	0	0	1	1			304	8816	3665708	3665975	2e-82	N	BM604640	17000687074532 A.Gam.ad.cDNA.blood1	4e-81	TC14601	Transciption Regulator	1278	Transcription and mRNA Processing	transcription factor	NA	nucleus	similar to CG31137 (CCR4) gene product {alt 1} [Drosophila melanogaster], partial (88%)
1448	0	0	1	1			352	8960	294306	294651	1e-174	X	EAA11403	(AAAB01008960) agCP6380	3e-13	TC17322	Transciption Regulator	1448	Transcription and mRNA Processing	GO:0016251(general RNA polymerase II transcription factor)	NA	GO:0005679(nucleosome remodeling complex)	homologue to CG4303 (Bap60 "Brahma associated protein 60kD") Bap60 gene product {Drosophila melanogaster}, partial (60%)
1532	0	0	1	1			567	8964	631578	631769	2e-95	X	EAA12181	(AAAB01008964) agCP11417	1e-80	TC17414	Transciption Regulator	1532	Transcription and mRNA Processing	GO:0005675(transcription factor TFIIH) GO:0016251(general RNA polymerase II transcription factor)	GO:0006367(transcription initiation from Pol II promoter)	NA	similar to CG5041 (Tfb4) RE13149p {Drosophila melanogaster}, partial (91%)
1565	0	1	0	1			146	8984	6152312	6152451	2e-62	X	EAA14758	(AAAB01008984) agCP4919	5e-17	TC13143	Transciption Regulator	1565	Transcription and mRNA Processing	GO:0000175(3'-5' exoribonuclease)	GO:0000074(regulation of cell cycle) GO:0000122(negative regulation of transcription from Pol II promoter) GO:0000289(poly(A) tail shortening)	GO:0005634(nucleus) GO:0005737(cytoplasm)	similar to CG1884 gene product {Drosophila melanogaster}, partial (25%)
1643	0	1	0	1			344	8807	473861	474110	1e-128	X	EAA04073	(AAAB01008807) agCP3553	4e-41	TC15130	Binding	1643	Transcription and mRNA Processing	GO:0003723(RNA binding) GO:0008248(pre-mRNA splicing factor)	GO:0006371(mRNA splicing)	GO:0030532(small nuclear ribonucleoprotein complex) GO:0005686(snRNP U2)	weakly similar to CG1406 (U2A) Probable U2 small nuclear ribonucleoprotein A' (U2 snRNP-A'). [Fruit fly], partial (73%)
1652	0	1	0	1	Middle		648	8986	2807546	2807961	0	X	EAA00104	(AAAB01008986) agCP10051	8e-77	TC17194	Binding	1652	Transcription and mRNA Processing	NA	NA	NA	weakly similar to CG4278 ("Anon-35F/36A protein"), similar to yeast ngg1-interacting factor 3, gene product {D. melanogaster}, partial (43%)
1772	1	0	0	1	Late		446	8900	1846631	1846940	1e-172	X	EAA09471	(AAAB01008900) agCP14959	3e-50	TC18080	Binding	1772	Transcription and mRNA Processing	small nuclear ribonucleoprotein;	GO:0017070(U6 snRNA binding)	GO:0006371(mRNA splicing)	homologue to CG10418 gene product {D. melanogaster}, complete
1787	1	0	0	1	Late		365	5440	697	1058	0	X	EAA07411	(AAAB01008852) agCP14639	1e-50	TC15376	Enzyme	1787	Transcription and mRNA Processing	GO:0003724(RNA helicase) GO:0004002(adenosinetriphosphatase)	NA	NA	weakly similar to RNA helicase {Homo sapiens}, partial (30%)
1814	0	1	0	1			259	8859	3549707	3549963	1e-141	X	EAA07749	(AAAB01008859) agCP1133	0.0001	TC20447	Transciption Regulator	1814	Transcription and mRNA Processing	GO:0003713(transcription co-activator)	GO:0006357(regulation of transcription from Pol II promoter)	GO:0006367(transcription initiation from Pol II promoter)	weakly similar to putative {Mus musculus}, partial (73%)
1851	0	1	0	1			186	8807	4011351	4011534	1e-82	N	BM613628	17000687139025 A.Gam.ad.cDNA.blood1	2e-29	TC13253	Binding	1851	Transcription and mRNA Processing	GO:0008248(pre-mRNA splicing factor) + GO:0003723(RNA binding)	GO:0006371(mRNA splicing); GO:0006376(mRNA splice site selection)	GO:0005634(nucleus)	similar to RNA-binding protein 1. [Fruit fly], partial (91%)
1888	0	1	0	1			416	8807	3069914	3070319	0	X	EAA04469	(AAAB01008807) agCP3212	1e-73	TC18629	Enzyme	1888	Transcription and mRNA Processing	exoribonuclease II	NA	cytoplasmic exosome (RNase complex); nuclear exosome (RNase complex)	weakly similar to LD37985p (CG16940) {Drosophila melanogaster}, partial (30%)
1933	1	0	0	1			604	8986	242182	242612	0	X	EAA00358	(AAAB01008986) agCP9744	5e-75	TC463129	Transciption Regulator	1933	Transcription and mRNA Processing	DNA-directed RNA polymerase II;	transcription, from Pol II promoter;	DNA-directed RNA polymerase II, core;	identified as putative homologues by reciprocal BLAST analysis in ENSEMBL CG11246 (Rpb8)
1951	0	0	1	1			143	8807	473465	473555	4e-31	X	EAA04073	(AAAB01008807) agCP3553	1e-07	TC15130	Binding	1951	Transcription and mRNA Processing	GO:0003723(RNA binding); GO:0008248(pre-mRNA splicing factor); GO:0005686(snRNP U2)	GO:0006371(mRNA splicing)	GO:0030532(small nuclear ribonucleoprotein complex)	weakly similar to Probable U2 small nuclear ribonucleoprotein A' (U2 snRNP-A'). [Fruit fly], partial (73%)
2005	0	0	1	1			515	8807	3048074	3048587	0	X	EAA04653	(AAAB01008807) agCP3948	6e-58	TC474723	Transciption Regulator	2005	Transcription and mRNA Processing	DNA-directed RNA polymerase III (EC:2.7.7.6)	NA	DNA-directed RNA polymerase III	identified as putative homologues by reciprocal BLAST analysis in ENSEMBL CG10438 (RE55868p)
2008	0	1	0	1			525	8960	14664920	14665441	0	X	EAA11572	(AAAB01008960) agCP6418	2e-78	TC34733	Transciption Regulator	2008	Transcription and mRNA Processing	NA	NA	GO:0003713 (transcription co-activator activity) GO:0006367 (transcription initiation from Pol II promoter) GO:0016455 (RNA polymerase II transcription mediator activity)	similar to SD24044p (Nut2) {Drosophila melanogaster}, partial (85%)
2021	1	0	0	1			573	8888	2358371	2358939	0	N	BM597274	17000687493600 A.Gam.ad.cDNA.blood1	0	TC11168	Enzyme	2021	Transcription and mRNA Processing	GO:0008186(RNA dependent adenosinetriphosphatase)+ GO:0003724(RNA helicase) + GO:0003723(RNA binding)	GO:0006396(RNA processing)	GO:0005634(nucleus)	weakly similar to CG10077 gene product {Drosophila melanogaster}, partial (51%)
2039	1	0	0	1			762	8968	741825	742030	1e-112	X	EAA13330	(AAAB01008968) ebiP3428	1e-108	TC19851	Transciption Regulator	2039	Transcription and mRNA Processing	general RNA polymerase II transcription factor	GO:0006350(transcription)	GO:0005634(nucleus)	weakly similar to CG6751 gene product {Drosophila melanogaster}, partial (68%)
2059	0	1	0	1	Late	#	250	8986	4508142	4508390	1e-125	X	EAA00376	(AAAB01008986) agCP9957	7e-35	TC21280	Enzyme	2059	Transcription and mRNA Processing	GO:0000175 (3'-5' exoribonuclease)	GO:0006364 (rRNA processing) EC 3.1.13.-	cytoplasmic exosome (RNase complex); nuclear exosome (RNase complex); GO:0005730 (nucleolus) GO:0005737 (cytoplasm)	weakly similar to CG15481 gene product {D. melanogaster}, partial (97%)
2065	0	0	1	1			268	8964	1914136	1914390	1e-135	X	EAA12877	(AAAB01008964) agCP11035	9e-41	TC14546	Transciption Regulator	2065	Transcription and mRNA Processing	NA	NA	NA	weakly similar to homolog of yeast MAF1 {Homo sapiens}, partial (80%)
2175	0	0	1	1			599	8960	2664813	2665213	0	X	EAA11172	(AAAB01008960) agCP5760	4e-66	TC14543	Transciption Regulator	2175	Transcription and mRNA Processing	GO:0016251(general RNA polymerase II transcription factor)	GO:0006355(regulation of transcription, DNA-dependent); GO:0006367(transcription initiation from Pol II promoter)	GO:0005634(nucleus); GO:0005669(TFIID complex)	similar to Transcription initiation factor TFIID 28 kDa subunit beta (p28-beta) (TAFII30 beta). [Fruit fly], partial (72%)
2176	0	0	1	1			419	8859	7747754	7748172	0	X	EAA08067	(AAAB01008859) agCP1180	4e-40	TC14053	Enzyme	2176	Transcription and mRNA Processing	polynucleotide adenylyltransferase	NA	NA	weakly similar to CG2100 gene product {Drosophila melanogaster}, partial (66%)
2249	0	0	1	1			123	8960	20795073	20795169	5e-45	X	EAA11287	(AAAB01008960) agCP5788	2e-09	TC14324	Transciption Regulator	2249	Transcription and mRNA Processing	GO:0003700(transcription factor)	NA	GO:0005854(nascent polypeptide-associated complex)	similar to BcDNA.GM05329 {Drosophila melanogaster}, partial (72%)
2434	0	0	1	1			569	8964	2138499	2138764	1e-148	X	EAA12329	(AAAB01008964) agCP11376	5e-77	TC20884	Transciption Regulator	2434	Transcription and mRNA Processing	GO:0003901(DNA-directed RNA polymerase II)	GO:0006366(transcription from Pol II promoter)	GO:0005665(DNA-directed RNA polymerase II\, core)	homologue to DNA-directed RNA polymerase (EC 2.7.7.6) II chain 9 15K - fruit fly (Drosophila melanogaster), complete
TRANSLATION
4	17	5	13	35	Early		425	8986	8625188	8625445	1e-139	X	EAA00736	(AAAB01008986) agCP9893	3e-39	TC11776	Structural Molecule	4	Translation	structural constituent of ribosome	protein biosynthesis	60S ribosomal subunit	similar to gb|AAK92174.1|AF400202_1 (AF400202) ribosomal protein L39 [Spodoptera frugiperda] 1e-21
8	14	6	3	23			581	8980	13632472	13632945	0	X	EAA13878	(AAAB01008980) agCP8133	7e-42	TC11182	Structural Molecule	8	Translation	GO:0003735(structural constituent of ribosome)	GO:0006412(protein biosynthesis)	GO:0005842(cytosolic large ribosomal subunit (sensu Eukarya))	similar to CG18001 gene product {Drosophila melanogaster}, complete
9	9	2	6	17			533	8851	961233	961561	0	X	EAA07405	(AAAB01008851) agCP10200	5e-39	TC18186	Structural Molecule	9	Translation	GO:0003735(structural constituent of ribosome)	GO:0006412(protein biosynthesis)	GO:0005840(ribosome) GO:0005843(cytosolic small ribosomal subunit (sensu Eukarya))	identified as putative homologues by reciprocal BLAST analysis in ENSEMBL CG2998
10	4	5	7	16			583	8898	2876541	2877031	0	X	EAA09243	(AAAB01008898) agCP14068	4e-44	TC11389	Structural Molecule	10	Translation	structural constituent of ribosome	protein biosynthesis	40S ribosomal subunit	similar to ribosomal protein S25 {Spodoptera frugiperda}, complete
11	2	0	1	3	Middle		815	7353	787	1164	0	X	EAA10485	(AAAB01008948) agCP2030	4e-37	TC468400, RpL10	Structural Molecule	11	Translation	GO:0003735 (structural constituent of ribosome)	GO:0006412 (protein biosynthesis)	NA	similar to sp|P52818|RL15_ANOGA 60S RIBOSOMAL PROTEIN L15 (RL10) emb|CAA93816.1| (Z69976) ribosomal protein RL10 [An. gambiae] 5e-35
14	12	5	3	20			647	8859	9696877	9697450	0	X	EAA08173	(AAAB01008859) agCP1538	1e-66	NP471253	Structural Molecule	14	Translation	structural constituent of ribosome	protein biosynthesis	60S ribosomal subunit	ND
15	19	4	11	34			1330	8807	3023528	3024554	0	X	NP_477375	(NM_058027) Ef1alpha48D-P1 [D. melanogaster]	3e-65	CG8280 (Ef1alpha48D "Elongation factor 1alpha48D")	Translation Regulator	15	Translation	ligand binding or carrier; nucleic acid binding; translation factor, nucleic acid binding; translation elongation factor; protein-synthesizing GTPase, elongation	cell growth and/or maintenance; metabolism ; biosynthesis; macromolecule biosynthesis; protein biosynthesis; protein synthesis initiation	cytoplasm; eukaryotic translation elongation factor 1	ND
17	12	3	10	25			672	8980	15518132	15518492	0	X	EAA13962	(AAAB01008980) agCP8340	2e-67	TC11311	Structural Molecule	17	Translation	structural constituent of ribosome	protein biosynthesis	60S ribosomal subunit	ribosomal protein L17A {Aedes aegypti}, complete
20	12	5	5	22			781	8849	2114044	2114729	0	X	EAA07206	(AAAB01008849) agCP10687	2e-78	TC11004	Structural Molecule	20	Translation	structural constituent of ribosome	protein biosynthesis	40S ribosomal subunit	similar to ribosomal protein S18 {Spodoptera frugiperda}, complete
56	1	1	1	3			299	8960	7254622	7254906	1e-132	N	AF164152	An. gambiae strain M2 ribosomal protein L8 (rpL8) mRNA,	8e-13	RpL8	Structural Molecule	56	Translation	structural constituent of ribosome	protein biosynthesis	60S ribosomal subunit	ND
57	0	1	0	1			163	8816	1308275	1308331	6	N	BM655805	17000687386952 A.Gam.ad.cDNA1	1e-08	TC11251	Translation Regulator	57	Translation	GO:0003743(translation initiation factor); GO:0045182(translation regulator)	GO:0006413(translational initiation)	GO:0005829(cytosol)	similar to translation initiation factor 5A {Spodoptera exigua}, complete
67	0	0	1	1			188	8859	11030694	11030881	1e-102	N	BM617255	17000687151288 A.Gam.ad.cDNA.blood1	3e-96	TC11378	Structural Molecule	67	Translation	GO:0003735(structural constituent of ribosome)	GO:0006412(protein biosynthesis)	GO:0005843(cytosolic small ribosomal subunit (sensu Eukarya))	homologue to 40S ribosomal protein S14. [Fruit fly], complete
91	13	12	26	51			828	8933	1602328	1602760	0	X	EAA09966	(AAAB01008933) agCP11873	5e-70	TC10951	Structural Molecule	91	Translation	structural constituent of ribosome	protein biosynthesis	40S ribosomal subunit	similar to ribosomal protein S20 {Spodoptera frugiperda}, partial (96%)
92	6	6	7	19			613	8900	268957	269341	0	X	EAA09438	(AAAB01008900) agCP14909	4e-61	TC11312	Structural Molecule	92	Translation	GO:0003735(structural constituent of ribosome)	GO:0006412(protein biosynthesis)	GO:0005842(cytosolic large ribosomal subunit (sensu Eukarya))	similar to CG7434 (RpL22-P1"Ribosomal protein L22"; PARP-binding protein-12) 60S ribosomal protein L22. [Fruit fly], partial (45%)
93	3	7	6	16	Middle		537	8844	1344632	1344931	1e-164	X	EAA05968	(AAAB01008844) agCP13921	1e-58	TC11448	Structural Molecule	93	Translation	GO:0003735(structural constituent of ribosome)	GO:0006412(protein biosynthesis	GO:0005842(cytosolic large ribosomal subunit (sensu Eukarya	similar to gb|AAN05584.1| (AF526198) ribosomal protein L30 [Argopecten irradians] 2e-48
95	6	5	4	15			678	8987	10123510	10124156	0	X	EAA01135	(AAAB01008987) agCP12166	5e-86	TC10953	Structural Molecule	95	Translation	structural constituent of ribosome	protein biosynthesis	40S ribosomal subunit	homologue to ribosomal protein S23 {Spodoptera frugiperda}, complete
97	4	3	3	10			635	8980	9162907	9163099	1e-105	X	EAA13840	(AAAB01008980) agCP8681	4e-41	TC11224	Structural Molecule	97	Translation	structural constituent of ribosome	protein biosynthesis	60S ribosomal subunit	similar to ribosomal protein L37A {Spodoptera frugiperda}, complete
103	4	6	5	15			911	8948	937128	937535	0	X	EAA10485	(AAAB01008948) agCP2030	6e-85	TC468400, RpL10	Structural Molecule	103	Translation	structural constituent of ribosome	protein biosynthesis	60S ribosomal subunit	ND
127	1	0	0	1	Late		576	8978	1551982	1552277	1e-166	X	EAA13610	(AAAB01008978) agCP7638	6e-92	TC21181	Unknown	127	Translation	NA	ribosome biogenesis	NA	weakly similar to nucleolar RNA-associated protein (Nrap), transcript variant alpha Homo sapiens
139	6	5	17	28			562	8888	355973	356273	1e-146	X	EAA08772	(AAAB01008888) ebiP415	2e-46	TC11396	Structural Molecule	139	Translation	structural constituent of ribosome	protein biosynthesis	60S ribosomal subunit	homologue to putative large subunit ribosomal protein rpL44 {Aedes triseriatus}, complete
140	6	5	10	21	Early		704	8847	376606	376886	1e-157	X	EAA06802	(AAAB01008847) agCP7468	2e-64	TC11245	Structural Molecule	140	Translation	structural constituent of ribosome	NA	40S ribosomal subunit	weakly similar to CG15697 gene product {Drosophila melanogaster}, partial (89%)
141	11	3	3	17			624	8816	5555003	5555337	0	X	EAA05221	(AAAB01008816) agCP7049	8e-76	TC11440	Structural Molecule	141	Translation	GO:0003735(structural constituent of ribosome)	GO:0006412(protein biosynthesis)	GO:0005840(ribosome) GO:0005843(cytosolic small ribosomal subunit (sensu Eukarya))	similar to ribosomal protein S12.e cytosolic - fruit fly (Drosophila melanogaster) (fragment), partial (89%)
142	4	9	6	19			456	8960	20789429	20789672	1e-123	X	EAA10983	(AAAB01008960) agCP5781	8e-58	TC11846	Structural Molecule	142	Translation	GO:0003735(structural constituent of ribosome)	GO:0006412(protein biosynthesis)	GO:0005842(cytosolic large ribosomal subunit (sensu Eukarya))	identified as putative homologues by reciprocal BLAST analysis in ENSEMBL CG10071 (RpL29-P1"Ribosomal protein L29")
144	6	4	7	17	Early		373	8987	9662241	9662373	7e-67	X	EAA01351	(AAAB01008987) agCP12540	1e-42	TC10573	Structural Molecule	144	Translation	GO:0003735 (structural constituent of ribosome)	GO:0006412 (protein biosynthesis)	GO:0005840 (ribosome) GO:0005843 (cytosolic small ribosomal subunit (sensu Eukarya))	homologue to ribsomal protein S29 {Culex pipiens quinquefasciatus}, complete
148	2	4	3	9			751	8900	627000	627273	1e-150	X	EAA09489	(AAAB01008900) agCP14911	4e-93	TC10980	Structural Molecule	148	Translation	GO:0003735(structural constituent of ribosome)	GO:0006412(protein biosynthesis)	GO:0005840(ribosome) GO:0005843(cytosolic small ribosomal subunit (sensu Eukarya))	homologue to CG3395 (RpS9 "Ribosomal protein S9") gene product {alt 2} [Drosophila melanogaster], complete
150	1	0	2	3			289	8980	227355	227547	1e-105	N	BM651517	17000687373989 A.Gam.ad.cDNA1	1e-104	TC11830	Structural Molecule	150	Translation	GO:0003735(structural constituent of ribosome)	GO:0006412(protein biosynthesis)	GO:0005843(cytosolic small ribosomal subunit (sensu Eukarya))	similar to ribosomal protein S15a cytosolic - fruit fly (Drosophila melanogaster), complete
165	9	7	8	24	Early	#	1122	8888	235976	236392	0	X	EAA08803	(AAAB01008888) agCP7766	1e-138	TC10779, RpS3A (C3 protein)	Structural Molecule	165	Translation	GO:0003735 (structural constituent of ribosome)	GO:0006412 (protein biosynthesis)	GO:0005840 (ribosome) GO:0005843 (cytosolic small ribosomal subunit (sensu Eukarya))	NA
167	11	4	6	21			1149	8964	8409371	8409776	0	X	NP_476778	(NM_057430) RpS27A-P1; Ubiquitin fusion 80; male female sterile 31 [D. melanogaster]	3e-57	Ribosomal protein S27A	Structural Molecule	167	Translation	structural constituent of ribosome	protein biosynthesis	40S ribosomal subunit	ND
171	5	0	2	7			360	8847	2170429	2170784	0	N	BM582964	17000687277310 A.Gam.ad.cDNA.blood1	0	TC10866	Structural Molecule	171	Translation	GO:0003735(structural constituent of ribosome)	GO:0006412(protein biosynthesis)	GO:0005843(cytosolic small ribosomal subunit (sensu Eukarya))	weakly similar to 40S ribosomal protein S10. [Fall armyworm], partial (97%)
176	5	5	4	14			715	8960	10037841	10038267	0	X	EAA11694	(AAAB01008960) agCP6643	3e-82	TC11106, RpS13	Structural Molecule	176	Translation	structural constituent of ribosome	protein biosynthesis	40S ribosomal subunit	ND
181	3	2	0	5			636	8797	656990	657157	3e-90	N	BM627453	17000687496935 A.Gam.ad.cDNA1	7e-89	TC10740	Translation Regulator	181	Translation	ligand binding or carrier; nucleic acid binding; O1265, nucleic acid binding; translation elongation factor GO:0003746 (translation elongation factor)	cell growth and/or maintenance; metabolism ; biosynthesis; macromolecule biosynthesis; protein biosynthesis; protein synthesis elongation GO:0006412 (protein biosynthesis) GO:0006414 (translational elongation)	cytoplasm; eukaryotic translation initiation factor 2B complex GO:0005737 (cytoplasm) GO:0005829 (cytosol)	homologue to elongation factor 2 {Aedes aegypti}, complete
195	4	8	5	17			750	8987	10938286	10938882	0	X	EAA00882	(AAAB01008987) agCP12103	1e-95	TC10950	Structural Molecule	195	Translation	GO:0003735(structural constituent of ribosome)	GO:0006412(protein biosynthesis)	GO:0005842(cytosolic large ribosomal subunit (sensu Eukarya))	similar to CG3203 gene product {alt 1} [Drosophila melanogaster], complete
196	7	3	4	14			577	8964	12226333	12226524	1e-104	X	EAA12468	(AAAB01008964) agCP11536	2e-32	TC11003	Structural Molecule	196	Translation	GO:0003735(structural constituent of ribosome)	GO:0006412(protein biosynthesis)	GO:0005830(cytosolic ribosome (sensu Eukarya)) GO:0005842(cytosolic large ribosomal subunit (sensu Eukarya))	similar to 60S acidic ribosomal protein P1 (RP21C) (Acidic ribosomal protein RPA2). [Fruit fly], partial (96%)
197	1	2	0	3			335	8859	299470	299724	1e-142	X	EAA07865	(AAAB01008859) agCP1641	5e-30	TC11165	Structural Molecule	197	Translation	GO:0003735 (structural constituent of ribosome)	GO:0006412 (protein biosynthesis)	GO:0005830 (cytosolic ribosome (sensu Eukarya))	weakly similar to 60S acidic ribosomal protein P2. {Cryptochiton stelleri}, partial (97%)
199	9	5	10	24			660	8905	98554	98865	1e-174	X	EAA09708	(AAAB01008905) agCP4384	1e-64	TC11095, RpS17	Structural Molecule	199	Translation	structural constituent of ribosome	protein biosynthesis	40S ribosomal subunit	ND
200	3	1	3	7			428	8984	5566444	5566780	0	N	AF002238	An. gambiae ribosomal protein L5 mRNA, complete cds	4e-51	mRpL51 "mitochondrial ribosomal protein L51"	Structural Molecule	200	Translation	structural constituent of ribosome	protein biosynthesis	60S ribosomal subunit	ND
227	1	0	0	1			232	8859	1270019	1270243	1e-124	N	BM602636	17000687071232 A.Gam.ad.cDNA.blood1	1e-116	TC35388	Unknown	227	Translation	NA	NA	NA	similar to nascent polypeptide associated complex alpha chain putative {Plasmodium falciparum 3D7}, partial (9%)
228	19	16	30	65	EarlyMiddle		767	8986	4316337	4316818	0	X	EAA00291	(AAAB01008986) agCP9509	4e-60	TC10909, RpS26	Structural Molecule	228	Translation	GO:0003735 (structural constituent of ribosome)	GO:0006412 (protein biosynthesis)	GO:0005840 (ribosome) GO:0005843 (cytosolic small ribosomal subunit (sensu Eukarya))	NA
229	8	9	11	28			712	8980	12389650	12389961	1e-163	X	EAA13967	(AAAB01008980) agCP8207	3e-95	TC11087	Structural Molecule	229	Translation	GO:0003735(structural constituent of ribosome)	GO:0006412(protein biosynthesis)	GO:0005842(cytosolic large ribosomal subunit (sensu Eukarya))	similar to CG3195 (RpL12, Minute362F) gene product {Drosophila melanogaster}, complete
231	5	4	10	19			730	8898	2032856	2033403	0	X	EAA09119	(AAAB01008898) agCP14063	1e-100	TC10901	Structural Molecule	231	Translation	GO:0003735(structural constituent of ribosome)	GO:0006412(protein biosynthesis)	GO:0005842(cytosolic large ribosomal subunit (sensu Eukarya))	similar to CG2746 (RpL19-P1; Enhancer of Delta KP135) gene product {Drosophila melanogaster}, complete
232	6	7	4	17	Early	#	832	8933	1604854	1605190	0	X	EAA09923	(AAAB01008933) agCP11784	1e-106	TC10956, RpS7	Structural Molecule	232	Translation	GO:0003735 (structural constituent of ribosome)	GO:0006412 (protein biosynthesis)	GO:0005840 (ribosome) GO:0005843 (cytosolic small ribosomal subunit (sensu Eukarya))	NA
239	0	1	0	1	Late		447	8987	7430821	7431037	1e-114	X	EAA00880	(AAAB01008987) ebiP8519	6e-13	TC14677	Translation Regulator	239	Translation	translation activator	GO:0008135(translation factor, nucleic acid binding)	GO:0006445(regulation of translation)	similar to CG17514 gene product {D. melanogaster}, partial (61%)
243	0	1	0	1			716	8986	2186837	2187389	0	X	EAA00242	(AAAB01008986) agCP10033	1e-72	TC15878	Enzyme	243	Translation	GO:0004817(cysteine-tRNA ligase)	NA	NA	similar to CG8431 (BcDNA:LD21177) {Drosophila melanogaster}, partial (71%)
246	3	3	2	8			687	8960	11578655	11579290	0	X	EAA11004	(AAAB01008960) agCP6680	2e-47	TC10724	Structural Molecule	246	Translation	GO:0003735(structural constituent of ribosome)	GO:0006412(protein biosynthesis)	GO:0005842(cytosolic large ribosomal subunit (sensu Eukarya))	weakly similar to CG7977 (RpL23a "Ribosomal protein L23a") gene product {Drosophila melanogaster}, partial (88%)
250	4	0	2	6			381	8859	12477287	12477656	0	X	EAA07484	(AAAB01008859) agCP1226	3e-20	TC10766	Structural Molecule	250	Translation	GO:0003735(structural constituent of ribosome)	GO:0006412(protein biosynthesis)	GO:0005842(cytosolic large ribosomal subunit (sensu Eukarya))	similar to RpL1 gene product {Drosophila melanogaster}, partial (95%)
253	2	2	5	9			888	8986	10245949	10246282	1e-180	X	EAA00079	(AAAB01008986) agCP10009	1e-71	NP462850	Structural Molecule	253	Translation	structural constituent of ribosome	protein biosynthesis	60S ribosomal subunit	weakly similar to RpL27A Rattus norvegicus
268	6	3	5	14			615	8807	5766264	5766864	0	X	EAA04241	(AAAB01008807) agCP3608	1e-51	TC11126	Structural Molecule	268	Translation	GO:0003723(RNA binding) GO:0003735(structural constituent of ribosome)	GO:0006412(protein biosynthesis) GO:0007048(oncogenesis) GO:0007165(signal transduction)	GO:0005843(cytosolic small ribosomal subunit (sensu Eukarya))	homologue to CG10423 gene product {Drosophila melanogaster}, complete
269	10	6	18	34			944	8986	10569492	10569891	0	X	EAA00091	(AAAB01008986) agCP9994	2e-66	TC10852	Structural Molecule	269	Translation	structural constituent of ribosome	protein biosynthesis	60S ribosomal subunit	similar to ribosomal protein L27 {Spodoptera frugiperda}, partial (64%)
271	2	4	3	9			995	8879	1351103	1351756	0	X	EAA08471	(AAAB01008879) agCP2987	2e-71	TC11392	Translation Regulator	271	Translation	GO:0003743(translation initiation factor)	GO:0006412(protein biosynthesis); GO:0006413(translational initiation)	GO:0005829(cytosol); GO:0016282(eukaryotic 43S pre-initiation complex)	translation initiation factor 4C (1A) [Anopheles gambiae]^^agCP2987 [Anopheles gambiae str. PEST]^^
274	2	4	3	9			644	8846	1627248	1627575	0	X	NP_524709	(NM_079970) Ribosomal protein S15A [D. melanogaster]	9e-65	CG2033 (RpS15A "Ribosomal protein S15A")	Structural Molecule	274	Translation	structural constituent of ribosome	protein biosynthesis	40S ribosomal subunit	ND
280	1	4	2	7			1041	8987	5600660	5601365	0	X	EAA01175	(AAAB01008987) agCP12116	3e-76	TC10916	Structural Molecule	280	Translation	GO:0003735(structural constituent of ribosome)	GO:0006412(protein biosynthesis)	GO:0005840(ribosome) GO:0005842(cytosolic large ribosomal subunit (sensu Eukarya))	weakly similar to CG4651 (RpL13A "Ribosomal protein L13") (BBC1 protein homolog). [Fruit fly], partial (74%)
302	1	1	1	3			523	8987	10363594	10363852	1e-125	X	EAA00883	(AAAB01008987) agCP12115	1e-44	TC16648, Lsm3 protein, similar to	Unknown	302	Translation	NA	NA	NA	ND
304	0	1	1	2			568	8987	9724570	9724809	1e-111	X	EAA01223	(AAAB01008987) agCP11973	2e-73	TC14790, Translation initiation factor, putative	Translation Regulator	304	Translation	translation initiation factor	protein synthesis initiation	eukaryotic translation initiation factor	ND
317	3	0	2	5			378	8987	14036592	14036962	0	X	EAA01741	(AAAB01008987) agCP12071	1e-52	TC11229	Structural Molecule	317	Translation	structural constituent of ribosome	protein biosynthesis	40S ribosomal subunit	similar to ribosomal protein S15 {Spodoptera frugiperda}, partial (97%)
318	1	1	4	6			703	8839	1288925	1289342	0	X	EAA05902	(AAAB01008839) agCP14553	8e-81	TC11061	Structural Molecule	318	Translation	GO:0003735(structural constituent of ribosome)	GO:0006412(protein biosynthesis)	GO:0005842(cytosolic large ribosomal subunit (sensu Eukarya))	similar to CG6141 (RpL9 "Ribosomal protein L9") . [Fruit fly], complete
319	2	2	0	4			519	8980	8413057	8413408	1e-177	N	BM619258	17000687440160 A.Gam.ad.cDNA1	1e-180	TC10821	Translation Regulator	319	Translation	GO:0003724(RNA helicase); GO:0017116(single-stranded DNA dependent ATP dependent DNA helicase) + GO:0003729(mRNA binding); GO:0003743(translation initiation factor)	GO:0006268(DNA unwinding); + GO:0006413(translational initiation) + GO:0006441(binding to mRNA cap)	GO:0005829(cytosol); GO:0016281(eukaryotic translation initiation factor 4F complex)	similar to Eukaryotic initiation factor 4A (eIF-4A) (eIF4A). [Fruit fly], complete
339	3	5	8	16			859	8844	739438	739893	0	X	EAA06099	(AAAB01008844) agCP13883	1e-113	TC10811	Structural Molecule	339	Translation	GO:0003735(structural constituent of ribosome)	GO:0006412(protein biosynthesis)	GO:0005840(ribosome) GO:0005843(cytosolic small ribosomal subunit (sensu Eukarya))	similar to CG5920 (sop-P1 "string of pearls"; Rp S2). [Fruit fly], partial (96%)
344	1	0	2	3			273	8987	4209827	4210098	1e-151	N	BM587222	17000687320937 A.Gam.ad.cDNA.blood1	1e-150	TC10803	Unknown	344	Translation	NA	NA	large ribosomal subunit	weakly similar to CG11522 gene product {alt 2} [Drosophila melanogaster], partial (79%)
345	2	0	2	4			497	8960	10110868	10111231	0	X	EAA11704	(AAAB01008960) agCP5980	1e-52	TC10834, RpL27A	Structural Molecule	345	Translation	structural constituent of ribosome	protein biosynthesis	60S ribosomal subunit	ND
358	1	0	0	1			159	8807	10079124	10079280	8e-74	N	AJ284456	4A3B-AAW-H-07-F An. gambiae immune competent 4A3B	2e-72	TC10812	Structural Molecule	358	Translation	GO:0003735(structural constituent of ribosome)	GO:0006412(protein biosynthesis)	GO:0005843(cytosolic small ribosomal subunit (sensu Eukarya))	similar to ribosomal protein S4 {Spodoptera frugiperda}, complete
379	4	5	8	17			833	8859	10628660	10629103	0	X	EAA04923	(AAAB01008811) agCP4253	1e-131	TC11042, RpL10 (Qm protein)	Structural Molecule	379	Translation	structural constituent of ribosome	protein biosynthesis	60S ribosomal subunit	ND
394	2	1	0	3			413	8984	5566807	5567100	1e-161	X	AAF45418	(AE002910) yip6 gene product [alt 1] [D. melanogaster] gb|AAG22457.1| (AE002910) yip6 gene product [alt 2] [D. melanogaster] gb|AAL48927.1| (AY071305) RE33114p [D. melanogaster]	3e-13	CG17489 (yip6 "yippee interacting protein 6")	Structural Molecule	394	Translation	structural constituent of ribosome	protein biosynthesis	60S ribosomal subunit	ND
395	2	2	1	5			498	8807	1560773	1561038	1e-162	X	EAA04761	(AAAB01008807) agCP3167	5e-05	TC10838	Structural Molecule	395	Translation	GO:0003723(RNA binding) + GO:0003735(structural constituent of ribosome)	GO:0006412(protein biosynthesis)	GO:0005842(cytosolic large ribosomal subunit (sensu Eukarya))	similar to CG8615 gene product {Drosophila melanogaster}, complete
398	1	0	1	2			174	8986	8791021	8791187	7e-32	N	BM653599	17000687378582 A.Gam.ad.cDNA1	2e-46	TC10868	Binding	398	Translation	NA	NA	NA	similar to ribosome-associated protein P40 {Bombyx mori}, partial (26%)
419	3	0	5	8			392	8797	633634	633827	1e-107	X	EAA03627	(AAAB01008797) agCP13055	2e-45	TC12293	Structural Molecule	419	Translation	GO:0003735(structural constituent of ribosome)	GO:0006412(protein biosynthesis)	GO:0005840(ribosome) GO:0005843(cytosolic small ribosomal subunit (sensu Eukarya))	identified as putative homologues by reciprocal BLAST analysis in ENSEMBL CG2986 (oho23B "overgrown hematopoietic organs at 23B")
426	3	2	2	7			689	8963	1668730	1669167	0	N	BM575587	17000687161307 A.Gam.ad.cDNA.blood1	0	TC11131	Translation Regulator	426	Translation	GO:0003746(translation elongation factor)	GO:0006414(translational elongation)	GO:0005829(cytosol); GO:0005853(eukaryotic translation elongation factor 1)	weakly similar to Elongation factor 1-gamma (EF-1-gamma) (eEF-1B gamma). [Brine shrimp], complete
446	3	1	3	7			572	8980	11289420	11289632	1e-114	X	EAA13929	(AAAB01008980) agCP8746	1e-82	TC11261	Structural Molecule	446	Translation	structural constituent of ribosome	protein biosynthesis	40S ribosomal subunit	homologue to ribosomal protein S11 {Aedes aegypti}, complete
448	2	0	1	3			410	8966	1256766	1256951	7e-89	X	EAA13020	(AAAB01008966) agCP14472	4e-48	TC465760	Structural Molecule	448	Translation	GO:0003729(mRNA binding) GO:0003735(structural constituent of ribosome)	GO:0006412(protein biosynthesis)	NA	identified as putative homologues by reciprocal BLAST analysis in ENSEMBL CG4046
449	1	0	1	2			191	8986	8791026	8791183	4e-70	N	AJ285704	4A3B-AAW-C-07-R An. gambiae immune competent 4A3B	6e-85	TC10867	Structural Molecule	449	Translation	GO:0003735(structural constituent of ribosome)	GO:0006412(protein biosynthesis)	GO:0005843(cytosolic small ribosomal subunit (sensu Eukarya))	similar to ribosome-associated protein P40 {Bombyx mori}, partial (71%)
461	0	0	1	1			151	8811	1058028	1058152	1e-47	N	BM629322	17000687499967 A.Gam.ad.cDNA1	3e-46	TC11043	Structural Molecule	461	Translation	GO:0003735(structural constituent of ribosome)	GO:0006412(protein biosynthesis)	GO:0005842(cytosolic large ribosomal subunit (sensu Eukarya))	similar to 60S ribosomal protein L10 (QM protein homolog) (DQM). [Fruit fly], complete
479	1	1	4	6	Late		1151	8859	10504881	10505186	1e-172	X	EAA07473	(AAAB01008859) agCP1517	1e-131	TC11213	Translation Regulator	479	Translation	GO:0003743(translation initiation factor)	GO:0006413(translational initiation)	GO:0005829(cytosol)	similar to CG2922 (eIF-5C "elongation initiation factor 5C") gene product {alt 1} [D. melanogaster], partial (46%)
493	1	0	1	2			495	8933	2209430	2209917	0	X	EAA09861	(AAAB01008933) agCP11846 gb|EAA09862.1| (AAAB01008933) agCP11845	3e-56	TC11273	Translation Regulator	493	Translation	ligand binding or carrier; nucleic acid binding; translation factor, nucleic acid binding; translation elongation factor GO:0003746 (translation elongation factor) GO:0005085 (guanyl-nucleotide exchange factor)	cell growth and/or maintenance; metabolism ; biosynthesis; macromolecule biosynthesis; protein biosynthesis; protein synthesis elongation GO:0006414 (translational elongation)	cytoplasm; ribosome GO:0005829 (cytosol) GO:0005853 (eukaryotic translation elongation factor 1)	similar to translation elongation factor eEF-1 beta chain - fruit fly (Drosophila melanogaster), complete
494	1	0	1	2	Middle	#	533	8816	2985659	2986195	0	X	EAA05222	(AAAB01008816) agCP7051	7e-29	TC11889	Translation Regulator	494	Translation	GO:0000049(tRNA binding) GO:0003743(translation initiation factor) GO:0005525(GTP binding)	cell growth and/or maintenance; metabolism ; biosynthesis; macromolecule biosynthesis; protein biosynthesis; protein synthesis initiation GO:0001677(ternary complex formation)	GO:0005829(cytosol) GO:0005850(eukaryotic translation initiation factor 2 complex)	similar to Eukaryotic translation initiation factor 2 alpha subunit (eIF-2- alpha). [Fruit fly], partial (89%)
513	0	0	1	1			253	8859	523002	523211	1e-103	X	EAA07902	(AAAB01008859) agCP1541	3e-05	TC15865	Unknown	513	Translation	NA	GO:0007046(ribosome biogenesis)	GO:0005730(nucleolus)	weakly similar to Surfeit locus protein 6 homolog. [Fruit fly], partial (39%)
521	7	14	15	36	EarlyMiddle	1#	1095	8980	15569009	15569515	0	X	EAA14246	(AAAB01008980) agCP8317	1e-131	TC10787	Structural Molecule	521	Translation	GO:0003735(structural constituent of ribosome)	GO:0006412(protein biosynthesis)	GO:0015934(large ribosomal subunit)	weakly similar to CG1475 gene product {alt 1} [D. melanogaster], partial (97%)
528	6	7	13	26	Early		733	8811	1048570	1049019	0	X	EAA04924	(AAAB01008811) agCP4228	9e-70	TC11178	Structural Molecule	528	Translation	GO:0003723(RNA binding) GO:0003735(structural constituent of ribosome)	GO:0006412(protein biosynthesis)	GO:0005842(cytosolic large ribosomal subunit (sensu Eukarya))	similar to CG9091 gene product {D. melanogaster}, partial (97%)
529	5	5	9	19			733	8980	14702891	14703195	1e-169	X	EAA14532	(AAAB01008980) agCP8362	2e-45	TC11021	Structural Molecule	529	Translation	GO:0003723(RNA binding) GO:0003735(structural constituent of ribosome)	GO:0006412(protein biosynthesis)	GO:0005842(cytosolic large ribosomal subunit (sensu Eukarya))	similar to ribosomal protein L24 {Spodoptera frugiperda}, complete
530	2	6	4	12			1139	8986	7288051	7288864	0	X	EAA00150	(AAAB01008986) agCP9995	2e-65	TC11234	Structural Molecule	530	Translation	structural constituent of ribosome	protein biosynthesis	60S ribosomal subunit	homologue to 60S ribosomal protein L31. [Yellowfever mosquito], complete
531	2	1	3	6			867	8816	3628740	3629180	0	X	EAA05139	(AAAB01008816) agCP6972	1e-105	TC10908	Structural Molecule	531	Translation	GO:0003735(structural constituent of ribosome)	GO:0006412(protein biosynthesis)	GO:0005842(cytosolic large ribosomal subunit (sensu Eukarya))	similar to RpL11 (CG7726) gene product {Drosophila melanogaster}, partial (94%)
532	7	6	10	23	Middle		979	8859	10150532	10150933	0	X	EAA08076	(AAAB01008859) agCP1729	6e-95	TC10796	Structural Molecule	532	Translation	GO:0003723(RNA binding) GO:0003735(structural constituent of ribosome)	GO:0006412(protein biosynthesis	40S ribosomal subunit	similar to gb|AAL62472.1| (AY072291) ribosomal protein S8 [Spodoptera frugiperda] 1e-67
533	0	2	0	2			575	8986	3959352	3959716	0	X	EAA00465	(AAAB01008986) agCP9782	2e-69	TC11000	Structural Molecule	533	Translation	GO:0003735(structural constituent of ribosome)	GO:0006412(protein biosynthesis)	GO:0005842(cytosolic large ribosomal subunit (sensu Eukarya))	similar to CG12775 gene product {Drosophila melanogaster}, complete
534	0	1	0	1			363	8987	12015693	12016047	0	X	EAA01091	(AAAB01008987) agCP12861	2e-50	TC11283	Structural Molecule	534	Translation	structural constituent of ribosome	protein biosynthesis	60S ribosomal subunit	similar to CG4111 gene product {Drosophila melanogaster}, complete
538	1	2	1	4			469	8816	1309226	1309614	0	X	EAA05154	(AAAB01008816) agCP6901	9e-38	TC11251, Translation initiation factor 5A	Translation Regulator	538	Translation	ligand binding or carrier; nucleic acid binding; translation factor, nucleic acid binding; GO:0003743 (translation initiation factor)	cell growth and/or maintenance; metabolism; biosynthesis; macromolecule biosynthesis; protein biosynthesis; protein synthesis initiation	cytosol	similar to translation initiation factor 5A {Spodoptera exigua}, complete
540	5	3	8	16	Early		693	8900	1818327	1818758	0	X	EAA09473	(AAAB01008900) agCP14988	4e-63	TC11246	Structural Molecule	540	Translation	GO:0003723(RNA binding) GO:0003735(structural constituent of ribosome)	GO:0006412(protein biosynthesis	40S ribosomal subunit	similar to gb|AAL40881.1| (AY064700) ribosomal protein S24 [Aedes aegypti] 1e-58
541	3	2	4	9	Middle		959	8986	2183209	2183720	0	X	EAA00294	(AAAB01008986) agCP9264	1e-101	TC10964	Structural Molecule	541	Translation	GO:0003735(structural constituent of ribosome)	GO:0006412(protein biosynthesis)	GO:0005840(ribosome) GO:0005843(cytosolic small ribosomal subunit (sensu Eukarya))	similar to 60S ribosomal protein L18A. [Fruit fly], complete
560	1	0	1	2			450	8898	2032855	2033028	2e-91	X	EAA09119	(AAAB01008898) agCP14063	3e-32	TC10901	Structural Molecule	560	Translation	GO:0003735(structural constituent of ribosome)	GO:0006412(protein biosynthesis)	GO:0005842(cytosolic large ribosomal subunit (sensu Eukarya))	similar to CG2746 (RpL19-P1; Enhancer of Delta KP135) gene product {Drosophila melanogaster}, complete
573	1	1	0	2			579	8834	882247	882815	0	X	EAA05704	(AAAB01008834) agCP12964	1e-70	TC12707	Translation Regulator	573	Translation	translation initiation factor	translational initiation	eukaryotic translation initiation factor 3 complex	weakly similar to CG10306 gene product {Drosophila melanogaster}, complete
576	4	0	0	4			525	8888	480743	481265	0	X	EAA08849	(AAAB01008888) agCP7843	1e-32	TC10793	Structural Molecule	576	Translation	GO:0003735(structural constituent of ribosome)	GO:0006412(protein biosynthesis)	GO:0005830(cytosolic ribosome (sensu Eukarya)) GO:0005842(cytosolic large ribosomal subunit (sensu Eukarya))	similar to CG4863 (RpL3 "Ribosomal protein L3") {Drosophila melanogaster}, complete
577	0	0	1	1			501	8816	1308857	1308991	3e-70	X	EAA05154	(AAAB01008816) agCP6901	5e-33	TC11251, Translation initiation factor 5A	Translation Regulator	577	Translation	ligand binding or carrier; nucleic acid binding; translation factor, nucleic acid binding; GO:0003743 (translation initiation factor)	cell growth and/or maintenance; metabolism; biosynthesis; macromolecule biosynthesis; protein biosynthesis; protein synthesis initiation	cytosol	similar to translation initiation factor 5A {Spodoptera exigua}, complete
583	1	0	0	1			166	8797	658469	658541	7	N	BM647182	17000687323468 A.Gam.ad.cDNA1	1e-08	TC10740	Translation Regulator	583	Translation	ligand binding or carrier; nucleic acid binding; O1265, nucleic acid binding; translation elongation factor GO:0003746 (translation elongation factor)	cell growth and/or maintenance; metabolism ; biosynthesis; macromolecule biosynthesis; protein biosynthesis; protein synthesis elongation GO:0006412 (protein biosynthesis) GO:0006414 (translational elongation)	cytoplasm; eukaryotic translation initiation factor 2B complex GO:0005737 (cytoplasm) GO:0005829 (cytosol)	homologue to elongation factor 2 {Aedes aegypti}, complete
586	0	0	1	1			517	8987	10938327	10938532	6e-99	X	EAA00882	(AAAB01008987) agCP12103	5e-51	TC10950	Structural Molecule	586	Translation	GO:0003735(structural constituent of ribosome)	GO:0006412(protein biosynthesis)	GO:0005842(cytosolic large ribosomal subunit (sensu Eukarya))	similar to CG3203 gene product {alt 1} [Drosophila melanogaster], complete
590	3	3	2	8			589	8966	1256317	1256815	0	X	NP_611685	(NM_137841) CG4046 gene product [D. melanogaster] gb|AAF46862.1| (AE003458) CG4046-PA [D. melanogaster] gb|AAL48142.1| (AY070671) RH07540p [D. melanogaster]	3e-70	CG4046	Structural Molecule	590	Translation	structural constituent of ribosome	protein biosynthesis	40S ribosomal subunit	ND
599	0	2	1	3			679	8987	176113	176630	0	X	EAA00946	(AAAB01008987) agCP12827	4e-88	TC11110	Structural Molecule	599	Translation	GO:0003735(structural constituent of ribosome)	GO:0006412(protein biosynthesis)	GO:0005840(ribosome) GO:0005842(cytosolic large ribosomal subunit (sensu Eukarya))	similar to 60S ribosomal protein L32 (RP49). [Fruit fly], complete
609	1	1	1	3			882	8960	18430333	18430772	0	N	U02588	An. gambiae G3 translation initiation factor H.log mRNA,	0	G3 translation initiation factor	Binding	609	Translation	ligand binding or carrier; nucleic acid binding; translation factor, nucleic acid binding; translation elongation factor	cell growth and/or maintenance; metabolism ; biosynthesis; macromolecule biosynthesis; protein biosynthesis; protein synthesis elongation	cytoplasm; eukaryotic translation initiation factor 2B complex	ND
618	1	0	0	1			419	8984	1405965	1406137	5e-93	N	BM635550	17000687558919 A.Gam.ad.cDNA1	6e-47	TC15865	Unknown	618	Translation	NA	GO:0007046(ribosome biogenesis)	GO:0005730(nucleolus)	weakly similar to Surfeit locus protein 6 homolog. [Fruit fly], partial (39%)
653	3	0	4	7			764	8835	103064	103414	0	X	EAA05780	(AAAB01008835) agCP10269	5e-54	TC11269	Structural Molecule	653	Translation	structural constituent of ribosome	protein biosynthesis	60S ribosomal subunit	similar to ribosomal protein L31 - forest day mosquito, partial (95%)
669	0	0	1	1			449	8980	226825	227273	0	X	EAA13794	(AAAB01008980) agCP8167	1e-55	TC11830	Structural Molecule	669	Translation	GO:0003735(structural constituent of ribosome)	GO:0006412(protein biosynthesis)	GO:0005840(ribosome) GO:0005843(cytosolic small ribosomal subunit (sensu Eukarya))	similar toCG2033 (RpS15A "Ribosomal protein S15A") cytosolic - fruit fly (Drosophila melanogaster), complete
677	0	1	0	1			392	8859	4861026	4861338	1e-160	X	EAA07879	(AAAB01008859) agCP1689	3e-06	TC14669	Enzyme Regulator	677	Translation	GO:0004860(protein kinase inhibitor)	GO:0006445(regulation of translation)	GO:0005737(cytoplasm)	weakly similar to CG8286 gene product {Drosophila melanogaster}, partial (96%)
700	0	0	1	1			143	8816	1308272	1308335	4	N	BM655805	17000687386952 A.Gam.ad.cDNA1	9e-10	TC11251	Translation Regulator	700	Translation	GO:0003743(translation initiation factor); GO:0045182(translation regulator)	GO:0006413(translational initiation)	GO:0005829(cytosol)	similar to translation initiation factor 5A {Spodoptera exigua}, complete
711	0	0	1	1			259	8816	3627961	3628125	2e-84	N	BM602669	17000687071564 A.Gam.ad.cDNA.blood1	6e-83	TC30234	Structural Molecule	711	Translation	GO:0003735 (structural constituent of ribosome) GO:0005840 (ribosome)	GO:0006412 (protein biosynthesis)	GO:0005842 (cytosolic large ribosomal subunit (sensu Eukarya))	homologue to CG7726-PA {Drosophila melanogaster}, partial (92%)
713	3	3	4	10			1324	8888	1390450	1391624	0	X	EAA08855	(AAAB01008888) agCP7923	8e-98	TC10801	Structural Molecule	713	Translation	structural constituent of ribosome	protein biosynthesis	60S ribosomal subunit	similar to 60S acidic ribosomal protein P0 {Sarcophaga crassipalpis}, complete
733	0	0	1	1			196	8986	8791032	8791124	1e-37	X	EAA00413	(AAAB01008986) agCP9554	3e-09	TC10867, Ribosome-associated protein P40	Structural Molecule	733	Translation	structural constituent of ribosome	protein biosynthesis	40S ribosomal subunit	similar to ribosome-associated protein P40 {Bombyx mori}, partial (71%)
737	0	0	1	1			140	8963	1669743	1669793	5e-20	N	BM656569	17000687388725 A.Gam.ad.cDNA1	1e-18	TC21914	Translation Regulator	737	Translation	GO:0003746 (translation elongation factor activity)	GO:0006414 (translational elongation)	GO:0005829 (cytosol) GO:0005853 (eukaryotic translation elongation factor 1 complex)	similar to translation elongation factor-1 gamma {Locusta migratoria}, partial (87%)
748	0	1	0	1			371	8807	11324389	11324667	1e-156	N	BM613176	17000687138337 A.Gam.ad.cDNA.blood1	1e-141	TC12132	Unknown	748	Translation	NA	GO:0006412(protein biosynthesis); GO:0006444(nascent polypeptide association)	GO:0005737(cytoplasm); GO:0005854(nascent polypeptide-associated complex)	weakly similar to alpha NAC-like protein {Arabidopsis thaliana}, partial (69%)
752	0	0	1	1			501	8960	8665774	8666261	0	X	EAA11531	(AAAB01008960) agCP6601	3e-70	TC35170	Structural Molecule	752	Translation	GO:0003735(structural constituent of ribosome)	GO:0006412(protein biosynthesis)	GO:0005763(mitochondrial small ribosomal subunit)	weakly similar to CG12921 (mRpS32 "mitochondrial ribosomal protein S32") {Drosophila melanogaster}, partial (60%)
780	2	0	0	2			606	8880	3359995	3360376	0	X	EAA08608	(AAAB01008880) agCP2380	2e-30	TC11428	Translation Regulator	780	Translation	GO:0003746 (translation elongation factor) GO:0005085 (guanyl-nucleotide exchange factor)	cell growth and/or maintenance; metabolism ; biosynthesis; macromolecule biosynthesis; protein biosynthesis; protein synthesis initiation GO:0006414 (translational elongation)	cytoplasm; GO:0005853 (eukaryotic translation elongation factor 1)	similar to Probable elongation factor 1-delta (EF-1-delta). [Fruit fly], partial (55%)
781	0	1	0	1	Early		367	8835	102916	102973	2e-24	N	BM647699	17000687324234 A.Gam.ad.cDNA1	4e-23	TC11269	Structural Molecule	781	Translation	structural constituent of ribosome	protein biosynthesis	60S ribosomal subunit	similar to ribosomal protein L31 - forest day mosquito, partial (95%)
782	0	1	1	2			550	8807	1560358	1560770	0	X	EAA04761	(AAAB01008807) agCP3167	7e-82	TC10838	Structural Molecule	782	Translation	GO:0003723(RNA binding) GO:0003735(structural constituent of ribosome)	GO:0006412(protein biosynthesis)	GO:0005842(cytosolic large ribosomal subunit (sensu Eukarya))	similar to CG8615 gene product {Drosophila melanogaster}, complete
856	0	0	1	1			513	8987	3201299	3201552	1e-123	N	BM577007	17000687163180 A.Gam.ad.cDNA.blood1	1e-111	TC33418	Translation Regulator	856	Translation	NA	NA	NA	Similar to eukaryotic translation initiation factor 4 gamma 3 {Mus musculus}, partial (2%)
896	0	1	0	1			478	8980	9045278	9045608	1e-166	X	EAA14080	(AAAB01008980) agCP8628	3e-59	TC15919	Structural Molecule	896	Translation	GO:0003735(structural constituent of ribosome)	GO:0006412(protein biosynthesis)	GO:0005842(cytosolic large ribosomal subunit (sensu Eukarya))	similar to CG10603 "mitochondrial ribosomal protein L13 (mRpL13) gene product {Drosophila melanogaster}, partial (91%)
915	3	1	4	8			830	8847	384207	384763	0	X	EAA06897	(AAAB01008847) agCP7464	2e-63	TC11107	Structural Molecule	915	Translation	GO:0003735(structural constituent of ribosome)	GO:0006412(protein biosynthesis)	GO:0005840(ribosome) GO:0005843(cytosolic small ribosomal subunit (sensu Eukarya))	homologue to CG1524 (RpS14a "Ribosomal protein S14a"). [Fruit fly], complete
924	0	0	1	1			299	8844	749915	750129	1e-106	X	EAA06096	(AAAB01008844) agCP13873	3e-49	TC14684	Unknown	924	Translation	NA	NA	mitochondrial large ribosomal subunit	similar to CG13098 ( mRpL51 "mitochondrial ribosomal protein L51") LD03534p {Drosophila melanogaster}, partial (80%)
953	0	1	0	1	Middle	#	317	8816	1307932	1308233	1e-127	N	BM649984	17000687370216 A.Gam.ad.cDNA1	1e-126	TC11251	Translation Regulator	953	Translation	GO:0003743(translation initiation factor); GO:0045182(translation regulator)	GO:0006413(translational initiation)	GO:0005829(cytosol)	similar to translation initiation factor 5A {Spodoptera exigua}, complete
970	1	0	0	1			639	8960	780044	780681	0	X	EAA11292	(AAAB01008960) agCP5858	1e-103	TC14471	Binding	970	Translation	GO:0003723(RNA binding) GO:0005515(protein binding)	GO:0000055(ribosomal large subunit nucleus export)	NA	weakly similar to CG3460 (Nmd3-P1 "Nonsense-mediated mRNA 3") /prediction=(method:''genscan'' version:''1.0'' score:''207.28'')~/prediction=, partial (81%)
980	3	7	6	16			1160	8964	3220697	3221147	0	X	EAA12427	(AAAB01008964) agCP11155	1e-100	TC10853	Structural Molecule	980	Translation	GO:0003735(structural constituent of ribosome)	GO:0006412(protein biosynthesis)	GO:0005840(ribosome) GO:0005843(cytosolic small ribosomal subunit (sensu Eukarya))	similar to CG8922 (RpS5 "Ribosomal protein S5"). [Fruit fly], partial (92%)
981	4	4	5	13			821	8816	1172624	1173209	0	X	EAA05156	(AAAB01008816) agCP6876	1e-113	TC11022	Structural Molecule	981	Translation	structural constituent of ribosome	protein biosynthesis	60S ribosomal subunit	similar to ribosomal protein L10A {Spodoptera frugiperda}, complete
982	0	1	1	2			695	8816	1172087	1172734	0	X	EAA05156	(AAAB01008816) agCP6876	5e-28	TC11022	Structural Molecule	982	Translation	structural constituent of ribosome	protein biosynthesis	60S ribosomal subunit	similar to ribosomal protein L10A {Spodoptera frugiperda}, complete
983	5	1	7	13			591	8859	1917321	1917701	0	X	EAA08114	(AAAB01008859) agCP1535	9e-66	TC11136	Structural Molecule	983	Translation	GO:0003735(structural constituent of ribosome)	GO:0006412(protein biosynthesis)	GO:0005842(cytosolic large ribosomal subunit (sensu Eukarya))	similar to CG18767 (RpL36 "60S ribosomal protein L36 (Minute(1)1B protein)"). [Fruit fly], partial (95%)
1010	1	2	1	4	Early		746	8960	10624651	10624846	1e-110	X	EAA11356	(AAAB01008960) agCP6003	9e-55	TC11065	Structural Molecule	1010	Translation	GO:0003735(structural constituent of ribosome)	GO:0006412(protein biosynthesis)	GO:0005840(ribosome) GO:0005842(cytosolic large ribosomal subunit (sensu Eukarya))	weakly similar to 60S ribosomal protein L14. [Fruit fly], complete
1018	4	0	0	4			466	8797	658860	659319	0	X	EAA03632	(AAAB01008797) agCP13054	8e-70	TC10740	Translation Regulator	1018	Translation	ligand binding or carrier; nucleic acid binding; O1265, nucleic acid binding; translation elongation factor GO:0003746 (translation elongation factor)	cell growth and/or maintenance; metabolism ; biosynthesis; macromolecule biosynthesis; protein biosynthesis; protein synthesis elongation GO:0006412 (protein biosynthesis) GO:0006414 (translational elongation)	cytoplasm; eukaryotic translation initiation factor 2B complex GO:0005737 (cytoplasm) GO:0005829 (cytosol)	homologue to elongation factor 2 {Aedes aegypti}, complete
1021	1	2	0	3	Middle	#	792	8981	81713	82114	0	X	ERF1_DROME	Eukaryotic peptide chain release factor subunit 1 (eRF1) (Eukaryotic release factor 1)	1e-101	CG5605 (eRF1 "Eukaryotic peptide chain release factor subunit 1")	Translation Regulator	1021	Translation	ligand binding or carrier; nucleic acid binding; translation factor, nucleic acid binding; translation termination factor; translation release factor	cell growth and/or maintenance; metabolism ; biosynthesis; macromolecule biosynthesis; protein biosynthesis; protein synthesis termination	cytosol; translation release factor	NA
1026	0	1	2	3			962	8807	475888	476357	0	X	EAA04126	(AAAB01008807) agCP3713	1e-129	TC12097	Translation Regulator	1026	Translation	RNA binding; translation initiation factor	protein synthesis initiation	eukaryotic translation initiation factor 3 complex	weakly similar to CG8636 gene product {Drosophila melanogaster}, partial (52%)
1028	2	1	0	3			723	8980	8414393	8414813	0	X	EAA14416	(AAAB01008980) agCP8612	1e-115	TC10821	Translation Regulator	1028	Translation	GO:0003724(RNA helicase) GO:0003729(mRNA binding) GO:0003743(translation initiation factor)	GO:0006268(DNA unwinding) GO:0006413(translational initiation) GO:0006441(binding to mRNA cap)	GO:0016281(eukaryotic translation initiation factor complex)	similar to CG9075 (eIF-4a "Eukaryotic initiation factor 4a"). [Fruit fly], complete
1032	0	0	1	1	Middle	#	560	8799	2170057	2170404	0	X	EAA03754	(AAAB01008799) agCP14807	5e-84	TC12404	Unknown	1032	Translation	NA	GO:0005875(microtubule associated protein)	GO:0006364(rRNA processing)	similar to CG10206 (DNop5 protein) {D. melanogaster}, partial (80%)
1075	1	0	0	1			399	8987	4399826	4400094	1e-150	X	NP_525050	(NM_080311) technical knockout; mitoribosomal protein S12 [D. melanogaster]	1e-43	Mitoribosomal protein S12	Structural Molecule	1075	Translation	structural constituent of ribosome	protein biosynthesis	40S ribosomal subunit	ND
1110	2	0	0	2			303	8984	10274549	10274846	1e-156	X	EAA14750	(AAAB01008984) agCP5000	6e-33	TC14221	Translation Regulator	1110	Translation	ligand binding or carrier; nucleic acid binding; translation factor, nucleic acid binding; translation elongation factor	cell growth and/or maintenance; metabolism ; biosynthesis; macromolecule biosynthesis; protein biosynthesis; protein synthesis elongation	mitochondrion	weakly similar to CG6412 gene product {Drosophila melanogaster}, partial (52%)
1126	1	0	1	2			495	8960	10111236	10111701	0	X	EAA11704	(AAAB01008960) agCP5980	2e-49	TC10834, RpL27A	Structural Molecule	1126	Translation	structural constituent of ribosome	protein biosynthesis	60S ribosomal subunit	ND
1129	2	0	0	2			359	8980	8413655	8413876	1e-122	X	EAA14416	(AAAB01008980) agCP8612	1e-37	TC10821	Translation Regulator	1129	Translation	GO:0003729 (mRNA binding); GO:0003743 (translation initiation factor) + GO:0003724 (RNA helicase); GO:0017116 (single-stranded DNA dependent ATP dependent DNA helicase)	GO:0006268 (DNA unwinding)	GO:0016281 (eukaryotic translation initiation factor 4F complex)	similar to Eukaryotic initiation factor 4A (eIF-4A) (eIF4A). [Fruit fly], complete
1134	0	1	1	2			572	8807	11325029	11325267	1e-129	X	EAA04708	(AAAB01008807) agCP3874	8e-51	TC12132	Unknown	1134	Translation	NA	GO:0006412(protein biosynthesis)	GO:0005737(cytoplasm) GO:0005854(nascent polypeptide-associated complex) GO:0006444(nascent polypeptide association)	weakly similar to alpha NAC-like protein {Arabidopsis thaliana}, partial (69%)
1165	1	0	1	2			719	8807	5543292	5543985	0	N	BM584310	17000687280149 A.Gam.ad.cDNA.blood1	1e-179	TC36095	Translation Regulator	1165	Translation	NA	NA	NA	similar to translation initiation factor eIF-4E - fruit fly (Drosophila melanogaster), partial (18%)
1185	1	0	1	2			725	8960	170927	171223	1e-153	X	EAA11312	(AAAB01008960) agCP5758	6e-80	TC15928	Enzyme	1185	Translation	metalloendopeptidase;	GO:0006449(regulation of translational termination)	GO:0005634(nucleus) GO:0005737(cytoplasm)	weakly similar to CG15255 (BG:BACR44L22.1) symbol=BG:DS07851.3; cDNA=method:''sim4'' score:''1000.0'' desc:''GM01181 GM Drosophila, partial (95%)
1288	0	0	1	1			563	8987	4212372	4212673	1e-165	X	EAA01737	(AAAB01008987) agCP12518	1e-100	TC10856, RpS3A (C3 protein)	Structural Molecule	1288	Translation	structural constituent of ribosome	protein biosynthesis	40S ribosomal subunit	ND
1322	1	0	0	1			236	8847	356853	357081	1e-106	X	EAA06842	(AAAB01008847) agCP7375	9e-25	TC13222	Structural Molecule	1322	Translation	phosphatidylethanolamine binding; structural constituent of ribosome	protein biosynthesis	mitochondrial large ribosomal subunit	weakly similar to CG15871 (mRpL3a "mitochondrial ribosomal protein L3a"; RE63629p) {Drosophila melanogaster}, partial (53%)
1330	1	0	0	1			170	8797	658468	658624	2e-70	X	EAA03632	(AAAB01008797) agCP13054	4e-08	TC10740	Translation Regulator	1330	Translation	ligand binding or carrier; nucleic acid binding; translation factor, nucleic acid binding; translation elongation factor GO:0003746 (translation elongation factor)	cell growth and/or maintenance; metabolism ; biosynthesis; macromolecule biosynthesis; protein biosynthesis; protein synthesis elongation GO:0006412 (protein biosynthesis) GO:0006414 (translational elongation)	cytoplasm; eukaryotic translation initiation factor 2B complex GO:0005737 (cytoplasm) GO:0005829 (cytosol)	homologue to elongation factor 2 {Aedes aegypti}, complete
1381	1	0	0	1			412	8888	478001	478194	5e-99	X	EAA08849	(AAAB01008888) agCP7843	1e-63	TC10793	Structural Molecule	1381	Translation	GO:0003735(structural constituent of ribosome)	GO:0006412(protein biosynthesis)	GO:0005830(cytosolic ribosome (sensu Eukarya)) GO:0005842(cytosolic large ribosomal subunit (sensu Eukarya))	similar to ribosomal protein L3 {Drosophila melanogaster}, complete
1540	0	0	1	1	Late	#	228	8960	9861131	9861357	1e-125	X	EAA11645	(AAAB01008960) agCP6378	1e-31	TC14786	Structural Molecule	1540	Translation	structural constituent of ribosome	protein biosynthesis	60S ribosomal subunit	similar to ref|NP_652658.1| (NM_144401) CG18767 (RpL36) gene product [D. melanogaster] gb|AAG22323.1| (AE003556) CG18767-PA [D. melanogaster] gb|AAM27496.1| (AY102667) GM01757p [D. melanogaster] 1e-21
1564	0	1	0	1			511	8847	357098	357498	0	X	EAA06842	(AAAB01008847) agCP7375	4e-96	TC13222	Structural Molecule	1564	Translation	phosphatidylethanolamine binding; structural constituent of ribosome	protein biosynthesis	mitochondrial large ribosomal subunit	weakly similar to CG15871 (mRpL3a "mitochondrial ribosomal protein L3a"; RE63629p) {Drosophila melanogaster}, partial (53%)
1597	0	1	0	1			307	8859	4857980	4858179	1e-105	X	EAA07823	(AAAB01008859) agCP1749	6e-34	TC11063	Structural Molecule	1597	Translation	GO:0003735(structural constituent of ribosome)	GO:0006412(protein biosynthesis)	GO:0005842(cytosolic large ribosomal subunit (sensu Eukarya))	weakly similar to CG2099 gene product {Drosophila melanogaster}, partial (71%)
1601	0	1	0	1			409	8986	4987618	4988007	0	X	EAA00310	(AAAB01008986) agCP9892	3e-22	TC13349	Binding	1601	Translation	GO:0003723(RNA binding)	NA	GO:0030529(ribonucleoprotein complex)	similar to homologous to human hnRNP L {Drosophila melanogaster}, partial (49%)
1623	0	1	0	1			557	8968	1558568	1558853	1e-154	X	EAA13294	(AAAB01008968) agCP2835	7e-82	TC14595	Enzyme	1623	Translation	arginine-tRNA ligase	GO:0006420(arginyl-tRNA aminoacylation)	GO:0005625(soluble fraction) GO:0005737(cytoplasm)	weakly similar to CG9020 gene product {Drosophila melanogaster}, partial (62%)
1630	0	1	0	1			209	8987	791340	791548	1e-112	X	EAA01000	(AAAB01008987) agCP12676	6e-33	TC12423	Enzyme	1630	Translation	GO:0004822(isoleucine-tRNA ligase)	GO:0006428(isoleucyl-tRNA aminoacylation)	NA	similar to CG11471 gene product {alt 1} [Drosophila melanogaster], partial (62%)
1656	0	1	0	1			230	8964	9186561	9186790	1e-127	X	EAA12669	(AAAB01008964) ebiP7187	6e-29	TC13671	Structural Molecule	1656	Translation	GO:0003735(structural constituent of ribosome)	GO:0006412(protein biosynthesis)	GO:0005762(mitochondrial large ribosomal subunit)	weakly similar to CG5818 (mRpL4 "mitochondrial ribosomal protein L4") symbol=l(2)35Fe; synonym=BG:DS02740.17; cDNA=method:''sim4'' score:''1000.0'' desc:''l(2)35Fe, partial (78%)
1667	0	1	0	1			339	8859	1692883	1693204	1e-180	X	EAA07604	(AAAB01008859) agCP1435	2e-07	TC12147	Translation Regulator	1667	Translation	GO:0003743(translation initiation factor)	GO:0006446(regulation of translational initiation)	GO:0005852(eukaryotic translation initiation factor 3 complex)	similar to CG9769 gene product {Drosophila melanogaster}, partial (61%)
1817	0	1	0	1			411	8807	2235387	2235788	0	X	EAA04679	(AAAB01008807) agCP3614	1e-69	TC13375	Structural Molecule	1817	Translation	GO:0003735(structural constituent of ribosome)	GO:0006412(protein biosynthesis)	GO:0005763(mitochondrial small ribosomal subunit)	weakly similar to CG12261 (mRpS22 "mitochondrial ribosomal protein S22") gene product {Drosophila melanogaster}, partial (64%)
1852	0	1	0	1			550	8968	1054314	1054756	0	X	EAA13199	(AAAB01008968) agCP2801	6e-77	TC12150	Enzyme	1852	Translation	GO:0004730(pseudouridylate synthase)	GO:0006364(rRNA processing)	GO:0005634(nucleus) GO:0005730(nucleolus)	similar to CG3333 (Nop60B "Nucleolar protein at 60B") Nucleolar protein AT band 60B (Minifly protein). [Fruit fly], partial (81%)
1855	0	1	0	1			452	8968	61669	61864	1e-107	N	BM630403	17000687501381 A.Gam.ad.cDNA1	1e-153	TC16389	Translation Regulator	1855	Translation	GO:0003743(translation initiation factor)	GO:0006413(translational initiation)	GO:0005829(cytosol)	similar to IF2 protein {Drosophila melanogaster}, partial (51%)
1902	0	0	1	1			451	8879	2456530	2456830	1e-152	X	EAA08317	(AAAB01008879) agCP2891	4e-59	TC14510	Structural Molecule	1902	Translation	structural constituent of ribosome;	protein biosynthesis;	small ribosomal subunit	weakly similar to 28S ribosomal protein S6 precursor {Spodoptera frugiperda}, complete
1917	0	0	1	1			532	8968	77672	78118	0	N	BM630403	17000687501381 A.Gam.ad.cDNA1	4e-30	TC16389	Translation Regulator	1917	Translation	GO:0003743(translation initiation factor)	GO:0006413(translational initiation)	GO:0005829(cytosol)	similar to IF2 protein {Drosophila melanogaster}, partial (51%)
1923	0	0	1	1			334	8986	4026875	4027204	0	X	EAA00207	(AAAB01008986) ebiP9174	9e-35	NP467471	Enzyme	1923	Translation	rRNA (adenine) methyltransferase	NA	NA	weakly similar to (CG7319) gene product LD40326p {Drosophila melanogaster}, partial (57%)
1942	1	0	0	1			534	8980	15766056	15766220	3e-88	X	AAL90409	(AY089671) RH44312p [D. melanogaster]	2e-53	CG2957 (mRpS9 "mitochondrial ribosomal protein S9 ", RH44312p)	Structural Molecule	1942	Translation	structural constituent of ribosome	protein biosynthesis	mitochondrial small ribosomal subunit	NA
1976	0	0	1	1			577	8933	1597291	1597522	1e-128	X	EAA09955	(AAAB01008933) agCP11778	6e-93	TC13624	Structural Molecule	1976	Translation	structural constituent of ribosome;	protein biosynthesis;	mitochondrial large ribosomal subunit	identified as putative homologues by reciprocal BLAST analysis in ENSEMBL CG7038 (mRpL30 "mitochondrial ribosomal protein L30")
2090	1	0	0	1			479	8960	7255196	7255489	1e-158	X	EAA10780	(AAAB01008960) agCP5982	2e-75	TC10775, RpL8	Structural Molecule	2090	Translation	structural constituent of ribosome	protein biosynthesis	60S ribosomal subunit	ND
2093	1	0	0	1			309	8986	3951728	3952033	1e-172	N	BM605079	17000687075563 A.Gam.ad.cDNA.blood1	1e-166	TC11602	Translation Regulator	2093	Translation	GO:0003743(translation initiation factor) + GO:0003723(RNA binding)	GO:0006413(translational initiation)	GO:0005829(cytosol); GO:0005852(eukaryotic translation initiation factor 3 complex)	similar to CG4878 gene product {alt 1} [Drosophila melanogaster], partial (61%)
2102	0	0	1	1			551	8979	1194311	1194500	1e-103	X	EAA13734	(AAAB01008979) agCP9011	3e-63	TC13316	Enzyme	2102	Translation	metalloendopeptidase;	GO:0006449(regulation of translational termination)	GO:0005634(nucleus) GO:0005737(cytoplasm)	weakly similar to (CG15255) BG:BACR44L22.1 gene product {Drosophila melanogaster}, partial (56%)
2115	0	0	1	1			370	8859	10557280	10557649	0	X	AAF54251	(AE003679) CG31450-PA [D. melanogaster]	7e-39	CG11744 (mRpS18c "mitochondrial ribosomal protein S18c")	Structural Molecule	2115	Translation	structural constituent of ribosome;	protein biosynthesis;	mitochondrial small ribosomal subunit	ND
2205	0	0	1	1			287	8984	1993185	1993391	2e-88	X	EAA14847	(AAAB01008984) agCP4788	2e-38	TC10899	Structural Molecule	2205	Translation	GO:0003735(structural constituent of ribosome)	GO:0006412(protein biosynthesis)	GO:0005830(cytosolic ribosome (sensu Eukarya)) GO:0005842(cytosolic large ribosomal subunit (sensu Eukarya))	weakly similar to CG4897 (RpL7) 60S ribosomal protein L7. [Fruit fly], partial (95%)
2211	0	0	1	1			339	8987	4212752	4213088	1e-180	X	EAA01737	(AAAB01008987) agCP12518	1e-14	TC10856	Structural Molecule	2211	Translation	GO:0003735(structural constituent of ribosome); GO:0003723(RNA binding)	GO:0006412(protein biosynthesis); GO:0007048(oncogenesis)	GO:0005843(cytosolic small ribosomal subunit (sensu Eukarya))	similar to 40S ribosomal protein S3. [Rat], partial (94%)
2223	0	0	1	1			270	8880	168365	168623	1e-138	X	EAA08534	(AAAB01008880) agCP2454	2e-24	TC13305	Structural Molecule	2223	Translation	structural constituent of ribosome;	protein biosynthesis;	mitochondrial large ribosomal subunit	weakly similar to CG5479 (mRpL-Cl-B8 "mitochondrial ribosomal protein L-CI-B8") gene product {Drosophila melanogaster}, partial (91%)
2263	0	0	1	1			184	8984	1992466	1992643	3e-78	X	EAA14847	(AAAB01008984) agCP4788	1e-10	TC10899	Structural Molecule	2263	Translation	GO:0019843(rRNA binding); GO:0003735(structural constituent of ribosome)	GO:0006412(protein biosynthesis)	GO:0005842(cytosolic large ribosomal subunit (sensu Eukarya))	weakly similar to 60S ribosomal protein L7. [Fruit fly], partial (95%)
2299	0	0	1	1			323	8847	2920382	2920581	1e-109	X	EAA06904	(AAAB01008847) agCP7339	2e-28	TC15446	Structural Molecule	2299	Translation	GO:0003735(structural constituent of ribosome)	GO:0006412(protein biosynthesis)	GO:0005842(cytosolic large ribosomal subunit (sensu Eukarya))	identified as putative homologues by reciprocal BLAST analysis in ENSEMBL CG17489 (yip6 "yippee interacting protein 6")
2409	1	0	0	1			134	8980	3019365	3019494	1e-37	X	EAA14564	(AAAB01008980) agCP8268	6e-09	TC12563	Enzyme	2409	Translation	GO:0004813 (alanine-tRNA ligase)	GO:0006419 (alanyl-tRNA aminoacylation)	NA	similar to Aats-ala gene product {Drosophila melanogaster}, partial (86%)
PROTEIN FOLDING
50	1	1	0	2	Early		157	8980	14210313	14210379	1e-22	N	BM616745	17000687149173 A.Gam.ad.cDNA.blood1	1e-13	TC12034	Chaperone	50	Protein Folding	GO:0003754(chaperone); GO:0008077(HSP70/HSP90 organizing protein)	NA	NA	similar to Hop gene product {D. melanogaster}, partial (65%)
170	7	0	4	11			643	8987	1391491	1391805	1e-178	N	BM653334	17000687378135 A.Gam.ad.cDNA1	1e-176	TC10892	Chaperone	170	Protein Folding	GO:0003754(chaperone); GO:0003773(heat shock protein) + GO:0004002(adenosinetriphosphatase)	GO:0007269(neurotransmitter secretion) + GO:0006951(response to heat shock)	GO:0005634(nucleus)	homologue to Heat shock 70 kDa protein cognate 4 (Heat shock 70 kDa protein 88E). [Fruit fly], complete
223	1	0	0	1			465	8851	965648	966111	0	X	EAA07308	(AAAB01008851) agCP10107	5e-16	TC13455	Chaperone	223	Protein Folding	GO:0003772(co-chaperonin); GO:0016272(prefoldin)	GO:0006458('de novo' protein folding)	NA	weakly similar to Probable prefoldin subunit 5. [Fruit fly], partial (84%)
258	1	0	0	1			598	8823	2286104	2286389	1e-149	N	BM576365	17000687162351 A.Gam.ad.cDNA.blood1	1e-135	TC11593	Chaperone	258	Protein Folding	GO:0003773(heat shock protein) + GO:0004002(adenosinetriphosphatase)	GO:0006951(response to heat shock)	GO:0005739(mitochondrion)	similar to Hsc70-5 gene product {Drosophila melanogaster}, partial (93%)
292	0	1	0	1			548	8880	3372958	3373482	0	X	EAA08611	(AAAB01008880) agCP2390	2e-23	TC12930	Chaperone	292	Protein Folding	GO:0003754(chaperone) GO:0005524(ATP binding)	GO:0006457(protein folding)	GO:0005832(chaperonine-containing T-complex)	similar to CG5374 (T-cp1 "T-complex protein 1 alpha subunit (TCP-1-alpha) (CCT-alpha)"). [Fruit fly], complete
295	0	1	0	1			361	8859	4740652	4740873	1e-123	N	BM580693	17000687243102 A.Gam.ad.cDNA.blood1	1e-121	TC12103	Chaperone	295	Protein Folding	GO:0003754(chaperone)	GO:0000074(regulation of cell cycle) + GO:0006457(protein folding)	GO:0005737(cytoplasm)	similar to chaperonin subunit 1 {Artemia franciscana}, complete
300	0	2	0	2			546	8817	639055	639531	0	X	EAA05334	(AAAB01008817) agCP9231	1e-80	TC20011	Unknown	300	Protein Folding	NA	NA	NA	identified as putative homologues by reciprocal BLAST analysis in ENSEMBL CG15266 (BG:DS07295.5)
324	1	0	0	1			556	8846	11214622	11214935	1e-177	X	EAA06434	(AAAB01008846) agCP13646	9e-28	TC12899	Chaperone	324	Protein Folding	GO:0003773(heat shock protein)	GO:0006457(protein folding) + GO:0006951(response to heat shock)	NA	weakly similar to DnaJ homolog subfamily A member 1 (Heat shock 40 kDa protein 4) (DnaJ protein homolog 2) (HSJ-2), partial (83%)
346	1	1	0	2			550	8980	14694368	14694764	0	X	EAA14526	(AAAB01008980) agCP8421	8e-77	TC15391	Unknown	346	Protein Folding	NA	NA	NA	weakly similar to CG13993 gene product {Drosophila melanogaster}, partial (94%)
389	0	0	1	1	Early	#	236	8986	1749392	1749622	1e-98	N	BM628987	17000687499388 A.Gam.ad.cDNA1	2e-98	TC10968	Enzyme	389	Protein Folding	GO:0003755(peptidyl-prolyl cis-trans isomerase) + GO:0005528(FK506 binding)	GO:0006457(protein folding)	GO:0005737(cytoplasm)	weakly similar to CG7598 gene product {D. melanogaster}, partial (51%)
412	0	2	1	3	Early	#	676	8964	4521922	4522461	0	X	EAA12349	(AAAB01008964) agCP11316	5e-38	TC11746	Enzyme	412	Protein Folding	GO:0003763 (chaperonin ATPase)	GO:0006457 (protein folding)	GO:0005832 (chaperonine-containing T-complex)	similar to BcDNA.GM12270 {D. melanogaster}, complete
464	0	1	0	1			299	8807	9092760	9093035	1e-148	N	BM614466	17000687142329 A.Gam.ad.cDNA.blood1	1e-141	TC11355	Chaperone	464	Protein Folding	GO:0003754(chaperone); GO:0003773(heat shock protein); GO:0003763(chaperonin ATPase)	GO:0006457(protein folding) + GO:0006951(response to heat shock) + GO:0007098(centrosome cycle) + GO:0045187(regulation of sleep)	GO:0005737(cytoplasm); GO:0005813(centrosome)	homologue to heat shock protein 82 {Anopheles albimanus}, partial (32%)
657	0	1	0	1	Middle		615	8964	6425002	6425604	0	N	BM605036	17000687075506 A.Gam.ad.cDNA.blood1	1e-175	TC16556	Chaperone	657	Protein Folding	GO:0003754(chaperone)	GO:0000042(protein-Golgi targeting) + GO:0007173(EGF receptor signalling pathway); GO:0007174(EGF receptor ligand processing) + GO:0042051(eye photoreceptor development (sensu Drosophila))	GO:0005794(Golgi apparatus) GO:0005783(endoplasmic reticulum) + GO:0005886(plasma membrane)	weakly similar to Star protein. [Fruit fly], partial (26%)
878	1	1	0	2			1023	8980	14209823	14210269	0	N	BM616745	17000687149173 A.Gam.ad.cDNA.blood1	0	TC12034	Chaperone	878	Protein Folding	GO:0003754(chaperone); GO:0008077(HSP70/HSP90 organizing protein)	NA	NA	similar to Hop gene product {Drosophila melanogaster}, partial (65%)
999	3	0	0	3			564	8986	2785921	2786232	1e-175	X	EAA00297	(AAAB01008986) agCP9279	2e-73	TC13245	Chaperone	999	Protein Folding	cochaperonin	`de novo` protein folding	prefoldin	identified as putative homologues by reciprocal BLAST analysis in ENSEMBL CG7770
1053	3	0	0	3	Middle	#	602	8880	2344112	2344688	0	N	AF457551	An. gambiae calreticulin mRNA, complete cds	0	Calreticulin	Binding	1053	Protein Folding	NA	NA	NA	NA
1105	0	1	1	2			619	8898	618733	618989	1e-142	X	EAA09189	(AAAB01008898) agCP14111	7e-50	TC13576	Enzyme	1105	Protein Folding	GO:0003755(peptidyl-prolyl cis-trans isomerase)	NA	NA	weakly similar to CG17051 (dod "dodo") protein. [Fruit fly], partial (62%)
1116	0	1	1	2			298	8807	3075812	3076105	1e-142	N	AJ285794	4A3B-AAX-C-05-R An. gambiae immune competent 4A3B	1e-125	TC11313	Enzyme	1116	Protein Folding	GO:0003756(protein disulfide isomerase)	GO:0006457(protein folding)	GO:0005783(endoplasmic reticulum); GO:0005788(endoplasmic reticulum lumen)	weakly similar to GH13982p {Drosophila melanogaster}, complete
1195	0	1	0	1			159	8846	3290575	3290733	8e-74	X	AAF69796	(AF180337) cyclophilin A [Filobasidiella neoformans]	5e-11	Cyclophilin A	Enzyme Regulator	1195	Protein Folding	cyclophilin; cyclin-dependent protein kinase, regulator	protein folding	cytosol	ND
1196	0	0	1	1	Late	#	517	8807	6950109	6950340	1e-128	X	EAA03948	(AAAB01008807) agCP3833	2e-85	TC11640	Enzyme	1196	Protein Folding	peptidylprolyl cis-trans isomerase GO:0003754 (chaperone)	NA	GO:0005783 (endoplasmic reticulum) EC 5.2.1.8	similar to Peptidyl-prolyl cis-trans isomerase 5 (EC 5.2.1.8) (PPIase) (Rotamase) (Cyclophilin-5)., partial (87%)
1203	0	1	0	1			364	8839	314911	315151	1e-88	X	EAA05928	(AAAB01008839) agCP14561	5e-09	TC12631	Chaperone	1203	Protein Folding	GO:0003754(chaperone) + GO:0005524(ATP binding)	NA	GO:0005788(endoplasmic reticulum lumen)	weakly similar to Torsin-like protein precursor. [Fruit fly], partial (73%)
1530	0	0	1	1	Middle		647	8980	14208263	14208903	0	X	EAA13803	(AAAB01008980) agCP8364	3e-43	TC12034	Chaperone	1530	Protein Folding	GO:0003754(chaperone) GO:0008077(HSP70/HSP90 organizing protein)	NA	NA	similar to CG2720 "Hop" gene product {D. melanogaster}, partial (65%)
1569	0	1	0	1			108	8987	125261	125367	5e-40	N	BM598658	17000687620099 A.Gam.ad.cDNA.blood1	5e-38	TC13083	Chaperone	1569	Protein Folding	chaperone; tubulin folding	cell growth and/or maintenance; cell organization and biogenesis; cytoplasm organization and biogenesis; organelle organization and biogenesis; cytoskeleton organization and biogenesis; microtubule-based process; microtubule cytoskeleton organization and biogenesis; microtubule nucleation; tubulin folding; chaperonin-mediated tubulin folding	cytosol	weakly similar to Tubulin-specific chaperone A (Tubulin-folding cofactor A) (CFA) (TCP1-chaperonin cofactor A)., complete
1606	0	1	0	1	Middle	#	349	8807	2097066	2097222	1e-83	X	EAA04564	(AAAB01008807) agCP3860	1e-36	TC15337	Chaperone	1606	Protein Folding	chaperone	NA	NA	weakly similar to RH54517p (CG6000) {D. melanogaster}, partial (92%)
1612	0	1	0	1			169	8984	3901822	3901990	1e-88	X	EAA14869	(AAAB01008984) agCP4755	3e-18	TC14302	Binding	1612	Protein Folding	GO:0005515(protein binding)	GO:0006457(protein folding)	NA	weakly similar to tetratricopeptide repeat protein 2 {Drosophila melanogaster}, partial (82%)
1624	0	1	0	1			446	8986	198944	199380	0	X	EAA00180	(AAAB01008986) agCP9400	1e-66	TC11380	Enzyme	1624	Protein Folding	GO:0003756(protein disulfide isomerase) GO:0004656(procollagen-proline,2-oxoglutarate-4-dioxygenase)	NA	GO:0005783(endoplasmic reticulum)	weakly similar to CG6988 (Pdi "Protein disulfide isomerase") (EC 5.3.4.1). [Fruit fly], partial (74%)
1654	0	1	0	1	Late	#	385	8807	9105954	9106315	0	X	EAA04769	(AAAB01008807) ebiP7687	1e-48	TC11355	Chaperone	1654	Protein Folding	GO:0003754(chaperone) GO:0003763(chaperonin ATPase) GO:0003773(heat shock protein)	GO:0006457(protein folding) GO:0006951(response to heat shock) GO:0007098(centrosome cycle) GO:0045187(regulation of sleep)	GO:0005737(cytoplasm) GO:0005813(centrosome)	similar to gb|AAB05638.1| (L47285) heat shock protein 82 [Anopheles albimanus] gb|AAB05639.1| (L47285) heat shock protein 82 [Anopheles albimanus] 3e-48
1875	1	0	0	1	Late	#	431	8933	1592195	1592391	1e-102	X	EAA09922	(AAAB01008933) agCP11787	1e-30	TC12831	Enzyme	1875	Protein Folding	GO:0003763(chaperonin ATPase)	protein folding	chaperonine-containing T-complex	similar to LD24495p {D. melanogaster}, complete
1916	0	1	0	1			280	8987	4122710	4122977	1e-135	N	BM603254	17000687072506 A.Gam.ad.cDNA.blood1	1e-134	TC12436	Enzyme	1916	Protein Folding	GO:0003756(protein disulfide isomerase)	NA	NA	weakly similar to symbol=BG:DS09218.4; cDNA=method:''sim4'' score:''1000.0'' desc:''LD05503 LD Drosophila, partial (63%)
2018	1	0	0	1			598	8880	3903685	3904279	0	X	EAA08672	(AAAB01008880) agCP2388	7e-50	TC15908	Enzyme	2018	Protein Folding	GO:0004002(adenosinetriphosphatase)	GO:0015980(energy derivation by oxidation of organic compounds)	GO:0005750(respiratory chain complex III (sensu Eukarya)) GO:0006461(protein complex assembly)	similar to CG4908 gene product {Drosophila melanogaster}, partial (86%)
2148	0	0	1	1			418	8987	126152	126516	0	X	EAA01512	(AAAB01008987) agCP12769	1e-34	TC13083	Chaperone	2148	Protein Folding	chaperone; tubulin folding	cell growth and/or maintenance; cell organization and biogenesis; cytoplasm organization and biogenesis; organelle organization and biogenesis; cytoskeleton organization and biogenesis; microtubule-based process; microtubule cytoskeleton organization and biogenesis; microtubule nucleation; tubulin folding; chaperonin-mediated tubulin folding	cytosol	weakly similar to Tubulin-specific chaperone A (Tubulin-folding cofactor A) (CFA) (TCP1-chaperonin cofactor A)., complete
2250	0	0	1	1	Late	#	445	8960	3011245	3011684	0	X	EAA11405	(AAAB01008960) agCP5561	2e-43	TC11976	Chaperone	2250	Protein Folding	GO:0003773 (heat shock protein)	NA	NA	similar to small heat shock protein {An. gambiae}, partial (88%)
2259	0	0	1	1			360	8846	3288286	3288481	1e-100	X	NP_523366	(NM_078642) Cyclophilin 1 [D. melanogaster]	2e-12	CG9916 (Cyp1 "Cyclophilin 1")	Enzyme Regulator	2259	Protein Folding	cyclophilin; cyclin-dependent protein kinase, regulator	protein folding	cytosol	ND
2406	1	0	0	1			583	8238	551	766	1e-114	X	EAA05028	(AAAB01008816) agCP7118	1e-101	TC12636	Chaperone	2406	Protein Folding	GO:0003754(chaperone)	GO:0030150(mitochondrial matrix protein import)	GO:0005759(mitochondrial matrix)	identified as putative homologues by reciprocal BLAST analysis in ENSEMBL CG6155 (Roe1)
2407	1	0	0	1			111	8823	2287466	2287565	4e-33	N	BM649979	17000687370211 A.Gam.ad.cDNA1	2e-33	TC11593	Chaperone	2407	Protein Folding	GO:0003773(heat shock protein) + GO:0004002(adenosinetriphosphatase)	GO:0006951(response to heat shock)	GO:0005739(mitochondrion)	similar to Hsc70-5 gene product {Drosophila melanogaster}, partial (93%)
2440	1	0	0	1			117	8933	1468542	1468658	3e-49	X	EAA09965	(AAAB01008933) agCP11861	2e-11	TC16686	Unknown	2440	Protein Folding	NA	NA	NA	weakly similar to CG14577 "ORMLD"gene product {Drosophila melanogaster}, partial (94%)
CELL CYCLE
39	1	1	1	3	Middle	#	715	8807	2713341	2714009	0	X	NP_496331	(NM_063930) mitotic chromosome and X-chromosome associated MIX-1 protein [Caenorhabditis elegans]	3e-05	Mitotic chromosome and X-chromosome associated MIX-1 protein	Enzyme	39	Cell Cycle	adenosinetriphosphatase; AT DNA binding; condensin	NA	mitotic chromosome condensation; mitotic chromosome segregation	NA
106	1	1	2	4	Middle/Late		531	8987	15604978	15605292	1e-169	X	EAA01035	(AAAB01008987) agCP12509	6e-36	TC11302	Enzyme Regulator	106	Cell Cycle	GO:0004863(diacylglycerol-activated/phospholipid dependent protein kinase C inhibitor)	GO:0007088(regulation of mitosis) GO:0007265(RAS protein signal transduction) GO:0009605(response to external stimulus) GO:0000077(DNA damage checkpoint)	NA	similar to gb|AAN13766.1|AE003721_35 (AE003721) CG31196-PC (14-3-3 protein epsilon (Suppressor of RAS1 3-9)) [D. melanogaster] 2e-34
272	4	3	4	11			1063	8859	6269415	6270109	0	X	EAA08161	(AAAB01008859) agCP1665	7e-47	TC10789	Unknown	272	Cell Cycle	NA	NA	GO:0005737(cytoplasm)	similar to CG4800 "Translationally controlled tumor protein homolog (TCTP)". [Fruit fly], partial (53%)
699	1	2	0	3			397	8846	3291597	3291881	1e-151	X	EAA06299	(AAAB01008846) agCP13137	6e-38	TC10878	Enzyme Regulator	699	Cell Cycle	GO:0016538(cyclin-dependent protein kinase\, regulator); GO:0019908(cyclin-dependent protein kinase holoenzyme, nuclear); GO:0042027(cyclophilin-type peptidy-prolyl cis-trans isomerase)	GO:0006457(protein folding)	GO:0005737(cytoplasm); GO:0005829(cytosol); GO:0008024(transcription elongation factor complex b)	similar to Peptidyl-prolyl cis-trans isomerase (EC 5.2.1.8) (PPIase) (Rotamase) (Cyclophilin), complete
743	1	0	0	1			376	8986	9343851	9344032	1e-83	X	EAA00051	(AAAB01008986) agCP9408	4e-11	TC16519	Enzyme	743	Cell Cycle	GO:0008296(3'-5' exodeoxyribonuclease) GO:0008310(single-stranded DNA specific 3'-5' exodeoxyribonuclease) GO:0003891(delta DNA polymerase)	GO:0006272(leading strand elongation) + GO:0006273(lagging strand elongation)	GO:0005659(delta DNA polymerase complex)	similar to DNA polymerase delta {Drosophila melanogaster}, complete
1033	0	0	2	2			363	4598	10739	10895	1e-79	X	AAL96264	(AF487338) helicase/primase complex protein [H. sapiens]	8e-14	Helicase/primase complex protein	Enzyme	1033	Cell Cycle	mRNA binding + helicase	DNA unwinding	NA	ND
1127	1	1	0	2			522	8980	13800479	13800845	0	X	EAA14001	(AAAB01008980) agCP8738	8e-83	TC16950	Binding	1127	Cell Cycle	DNA replication factor	NA	DNA replication factor A complex	identified as putative homologues by reciprocal BLAST analysis in ENSEMBL CG15220
1186	0	1	0	1			623	8900	1964488	1964916	0	X	EAA09454	(AAAB01008900) agCP15104	1e-107	TC15079	Binding	1186	Cell Cycle	GO:0003687(DNA replication factor)	GO:0006260(DNA replication)	GO:0005663(DNA replication factor C complex)	similar to CG5313 (RfC3 "replication factor C subunit 3") {Drosophila melanogaster}, partial (96%)
1346	1	0	0	1			315	8859	9683162	9683476	1e-168	X	EAA08181	(AAAB01008859) ebiP3051	3e-53	TC15673	Binding	1346	Cell Cycle	GO:0003684(damaged DNA binding)	GO:0006289(nucleotide-excision repair)	NA	similar to CG7769 (DDB1 "damage-specific DNA binding protein DDBa p127" subunit) gene product {Drosophila melanogaster}, partial (58%)
1357	1	0	0	1	Late	#	586	8948	2141504	2141835	0	X	EAA10346	(AAAB01008948) agCP2112	1e-100	TC11424	Enzyme Regulator	1357	Cell Cycle	GO:0016538(cyclin-dependent protein kinase\, regulator) GO:0019908(cyclin-dependent protein kinase holoenzyme)	GO:0000086(G2/M transition of mitotic cell cycle) GO:0000092(mitotic anaphase B) GO:0007079(mitotic chromosome movement) GO:0016288(cytokinesis)	cyclin-dependent protein kinase holoenzyme, nuclear	weakly similar to cyclin B1 {Cynops pyrrhogaster}, partial (41%)
1621	0	1	0	1			331	8823	1776606	1776793	6e-98	X	EAA05617	(AAAB01008823) agCP10484	4e-19	TC13786	Binding	1621	Cell Cycle	single-stranded DNA binding	NA	NA	similar to CG7187 gene product {Drosophila melanogaster}, partial (29%)
1660	0	1	0	1			365	8846	3291057	3291421	1e-169	X	EAA06299	(AAAB01008846) agCP13137	2e-65	TC10878	Enzyme Regulator	1660	Cell Cycle	GO:0042027(cyclophilin-type peptidy-prolyl cis-trans isomerase); GO:0019908(cyclin-dependent protein kinase holoenzyme, nuclear)	GO:0006457(protein folding); GO:0016538(cyclin-dependent protein kinase\, regulator)	GO:0005737(cytoplasm); GO:0005829(cytosol); GO:0008024(transcription elongation factor complex b)	similar to Peptidyl-prolyl cis-trans isomerase (EC 5.2.1.8) (PPIase) (Rotamase) (Cyclophilin), complete
1711	1	0	0	1			735	8980	7941738	7941938	1e-100	X	EAA14303	(AAAB01008980) agCP8383	7e-63	TC16248	Enzyme Regulator	1711	Cell Cycle	GO:0008599(protein phosphatase type 1\, regulator)	NA	NA	weakly similar to CG5851 (sds22) gene product {Drosophila melanogaster}, partial (93%)
1812	0	1	0	1			423	8987	15604239	15604429	1e-104	X	EAA01035	(AAAB01008987) agCP12509	6e-74	TC11302, 14-3-3 epsilon (Suppressor of RAS1 3-9)	Enzyme Regulator	1812	Cell Cycle	diacylglycerol-activated/phospholipid dependent protein kinase C inhibitor	DNA damage checkpoint; control of mitosis	NA	ND
1864	1	0	0	1			370	8822	42938	43263	1e-162	X	NP_477434	(NM_058086) tacc-P1 [D. melanogaster] gb|AAN13287.1|AE003605_19 (AE003605) CG9765-PA [D. melanogaster]	2e-15	CG9765 (tacc "transforming acidic coiled-coil protein"; LD15470p)	Unknown	1864	Cell Cycle	NA	microtubule stabilization; mitosis	NA	ND
1884	0	0	1	1			152	8986	3246753	3246828	1e-35	X	EAA00120	(AAAB01008986) ebiP9119	8e-22	TC15551	Unknown	1884	Cell Cycle	NA	NA	GO:0005730(nucleolus)	weakly similar to CG5258 (NHP2 "nucleolar protein") {Drosophila melanogaster}, partial (95%)
1911	1	0	0	1	Middle	#	583	8900	1677757	1678100	0	X	EAA09411	(AAAB01008900) agCP15106	2e-72	TC11685	Enzyme	1911	Cell Cycle	methionyl aminopeptidase	GO:0007050(cell cycle arrest) GO:0008283(cell proliferation)	GO:0005634(nucleus)	weakly similar to CG10576 gene product {D. melanogaster}, complete
1975	1	0	0	1			555	8849	276013	276567	0	X	AAM52617	(AY122105) GH10422p [D. melanogaster]	3e-54	CG18593 (viaf1 "viral iap associated factor", GH10422p)	Unknown	1975	Cell Cycle	NA	NA	NA	ND
2073	1	0	0	1	Late	#	810	8880	3377910	3378221	1e-175	X	EAA08552	(AAAB01008880) agCP2366	1e-107	TC13406	Enzyme Regulator	2073	Cell Cycle	GO:0004672(protein kinase) GO:0004674(protein serine/threonine kinase)	GO:0006468(protein amino acid phosphorylation) GO:0007067(mitosis) GO:0007140(male meiosis)	GO:0005737(cytoplasm) GO:0005813(centrosome) GO:0005819(spindle)	similar to CG12306 (Protein kinase polo (EC 2.7.1.-)). [Fruit fly], partial (51%)
2120	0	1	0	1			457	8987	7164896	7165265	0	N	NM_079870	D. melanogaster (CycG), mRNA	1e-08	CG11525 (CycG "Cyclin G"; LD46284p)	Enzyme Regulator	2120	Cell Cycle	cyclin-dependent protein kinase, regulator	DNA repair	NA	ND
2152	1	0	0	1			638	8807	23933	24173	1e-115	X	EAA04037	(AAAB01008807) agCP3603	7e-78	TC15617	Protein Tagging	2152	Cell Cycle	ubiquitin-protein ligase	GO:0007049(cell cycle)	GO:0008372(cellular_component unknown)	identified as putative homologues by reciprocal BLAST analysis in ENSEMBL CG8711 (cul-4)
2435	0	0	1	1			115	8807	225768	225857	4e-44	X	NP_492056	(NM_059655) protein kinae C inhibitor 1 like [Caenorhabditis elegans]	8e-06	Protein kinae C inhibitor 1 like	Enzyme Regulator	2435	Cell Cycle	GO:0030234 : enzyme regulator (638) GO:0004857 : enzyme inhibitor (281) GO:0019210 : kinase inhibitor (40) GO:0004860 : protein kinase inhibitor (38) GO:0008426 : protein kinase C inhibitor (4)	GO:0006887 : exocytosis + GO:0000074 : regulation of cell cycle	NA	ND
CELLULAR PROLIFERATION
593	1	1	0	2			786	7353	787	1569	0	X	NP_690845	(NC_001144) Transcript Antisense to Ribosomal RNA; Tar1p [Saccharomyces cerevisiae] gb|AAL79277.1| (AF479964) unknown [Saccharomyces cerevisiae]	6e-09	Tar1p	Unknown	593	Cellular Proliferation	NA	NA	NA	ND
1168	0	1	1	2	Late	#	212	8964	7462685	7462895	1e-114	X	EAA12233	(AAAB01008964) ebiP6959	1e-13	TC11203	Unknown	1168	Cellular Proliferation	GO:0008084(imaginal disc growth factor)	NA	NA	weakly similar to Idgf4 gene product {D. melanogaster}, partial (69%
1267	0	0	1	1			394	8900	1675901	1676090	3e-78	X	EAA09411	(AAAB01008900) agCP15106	1e-32	TC11685	Enzyme	1267	Cellular Proliferation	methionyl aminopeptidase	GO:0007050(cell cycle arrest) GO:0008283(cell proliferation)	GO:0005634(nucleus)	weakly similar to CG10576 gene product {Drosophila melanogaster}, complete
1860	1	0	0	1			247	8888	236703	236865	3e-74	X	EAA08841	(AAAB01008888) agCP7787	1e-18	TC14461	Unknown	1860	Cellular Proliferation	NA	NA	NA	similar to RE52392p (CG7394) {Drosophila melanogaster}, complete
1894	1	0	0	1			201	8811	2500479	2500674	4e-99	N	BM614329	17000687141601 A.Gam.ad.cDNA.blood1	9e-98	TC12194	Unknown	1894	Cellular Proliferation	GO:0005554(molecular_function unknown)	GO:0008283(cell proliferation); GO:0030154(cell differentiation)	GO:0008372(cellular_component unknown)	weakly similar to interferon-related protein SM15 {Homo sapiens}, partial (43%)
2025	1	0	0	1			285	8900	1678211	1678480	1e-125	N	BM578406	17000687164817 A.Gam.ad.cDNA.blood1	1e-115	TC11685	Unknown	2025	Cellular Proliferation	NA	GO:0008283(cell proliferation); GO:0007050(cell cycle arrest)	GO:0005634(nucleus)	weakly similar to CG10576 gene product {Drosophila melanogaster}, complete
2268	0	0	1	1	Late	#	261	8964	7465414	7465581	1e-90	X	EAA12233	(AAAB01008964) ebiP6959	3e-10	TC11203	Unknown	2268	Cellular Proliferation	GO:0008084(imaginal disc growth factor)	NA	NA	weakly similar to Idgf4 gene product {D. melanogaster}, partial (69%
CHROMATIN ASSEMBLY/DISASSEMBLY
59	2	0	1	3	Late	#	601	8964	12183914	12184155	1e-123	X	EAA00778	(AAAB01008986) agCP9970	2e-34	TC11220	Binding	59	Chromatin Assembly/Dissasembly	GO:0003680(AT DNA binding)	GO:0006325(establishment and/or maintenance of chromatin architecture) GO:0008301(DNA bending)	intracellular; chromosome; nuclear chromosome	similar to Mobility group protein 1A. [Midge], partial (74%)
76	1	0	0	1			184	8844	433167	433345	7e-87	N	BM600580	17000687054346 A.Gam.ad.cDNA.blood1	1e-76	TC11716	Binding	76	Chromatin Assembly/Dissasembly	GO:0003682(chromatin binding) + GO:0005087(RAN guanyl-nucleotide exchange factor)	GO:0030261(chromosome condensation); GO:0007076(mitotic chromosome condensation) + GO:0007417(central nervous system development)	GO:0005737(cytoplasm); GO:0005634(nucleus)	weakly similar to chromatin-binding protein BJ1 - fruit fly (Drosophila melanogaster), partial (34%)
592	2	3	3	8	Late	#	1010	8986	1230280	1230795	0	X	EAA00778	(AAAB01008986) agCP9970	2e-42	TC11220	Binding	592	Chromatin Assembly/Dissasembly	GO:0003680(AT DNA binding)	GO:0006325(establishment and/or maintenance of chromatin architecture) GO:0008301(DNA bending)	intracellular; chromosome; nuclear chromosome	similar to Mobility group protein 1A. [Midge], partial (74%)
829	0	1	0	1			324	8986	3309609	3309782	2e-91	X	EAA09847	(AAAB01008929) agCP10831	9e-13	TC14613	Binding	829	Chromatin Assembly/Dissasembly	GO:0003677 (DNA binding)	GO:0006333 (chromatin assembly/disassembly)	GO:0005718 (nucleosome)	homologue to histone H3.3 [validated] - human, complete
1011	0	0	4	4	Late	#	572	8929	26732	27279	0	X	EAA09842	(AAAB01008929) agCP10826	6e-77	TC11272, Histone H2B	Binding	1011	Chromatin Assembly/Dissasembly	GO:0003677 (DNA binding)	GO:0006333 (chromatin assembly/disassembly)	GO:0005718 (nucleosome)	homologue to Histone H2B. [Midge], complete
1074	0	1	0	1			171	8849	522154	522320	3e-69	N	BM636188	17000687561599 A.Gam.ad.cDNA1	6e-68	TC11366	Binding	1074	Chromatin Assembly/Dissasembly	DNA binding	chromatin assembly/disassembly	nucleasome	weakly similar to histone H1-II-1 {Chironomus thummi}, complete
1136	1	0	1	2	Late	#	365	8849	521290	521637	1e-171	N	BM585161	17000687283341 A.Gam.ad.cDNA.blood1	1e-166	TC11366	Binding	1136	Chromatin Assembly/Dissasembly	DNA binding	chromatin assembly/disassembly	nucleasome	weakly similar to histone H1-II-1 {Chironomus thummi}, complete
1582	0	1	0	1			212	8986	1233624	1233835	1e-112	N	BM613486	17000659200491 A.Gam.ad.cDNA.blood1	7e-45	TC11220	Binding	1582	Chromatin Assembly/Dissasembly	GO:0003680(AT DNA binding)	GO:0006325(establishment and/or maintenance of chromatin architecture); GO:0008301(DNA bending)	NA	similar to Mobility group protein 1A. [Midge], partial (74%)
1792	0	1	0	1	Late	#	514	8848	980701	981211	0	X	EAA07021	(AAAB01008848) agCP7189	5e-85	TC14350	Enzyme	1792	Chromatin Assembly/Dissasembly	GO:0016887(ATPase)	GO:0006338(chromatin modeling)	GO:0005634(nucleus) nucleus; nucleoplasm; chromatin remodeling complex	weakly similar to SNF2 protein homolog YBR245c - yeast (Saccharomyces cerevisiae), partial (29%)
2318	0	0	1	1			162	8986	3258330	3258491	4e-86	X	EAA09842	(AAAB01008929) agCP10826	0.0001	TC11272	Binding	2318	Chromatin Assembly/Dissasembly	GO:0003677(DNA binding)	GO:0006333(chromatin assembly/disassembly)	GO:0005718(nucleosome)	ND
APOPTOSIS
356	0	0	2	2			498	8980	11433335	11433497	3e-83	X	EAA13927	(AAAB01008980) agCP8700	2e-15	TC12323	Apoptosis Regulator	356	Apoptosis	GO:0008181(tumor suppressor)	NA	GO:0016021(integral membrane protein)	ND
658	0	0	1	1			155	8987	11564470	11564621	7e-62	N	BM650910	17000687372789 A.Gam.ad.cDNA1	4e-58	TC11742	Apoptosis Regulator	658	Apoptosis	apoptosis regulator	apoptosis	NA	weakly similar to apoptosis-regulating basic protein {Rattus norvegicus}, partial (87%)
1022	0	1	2	3			555	8964	1083592	1083889	1e-163	X	EAA12890	(AAAB01008964) agCP11078	2e-83	TC13585	Apoptosis Regulator	1022	Apoptosis	oligosaccharyl transferase	GO:0006486(protein amino acid glycosylation) GO:0006916(anti-apoptosis)	GO:0005792(microsome) GO:0008250(oligosaccharyl transferase complex)	similar to CG13393 gene product {Drosophila melanogaster}, complete
1421	0	0	1	1	Early	#	176	8987	11564750	11564911	7e-87	N	BM646299	17000687320272 A.Gam.ad.cDNA1	1e-73	TC11742	Apoptosis Regulator	1421	Apoptosis	apoptosis regulator	apoptosis	NA	weakly similar to apoptosis-regulating basic protein {Rattus norvegicus}, partial (87%)
1449	0	0	1	1			322	8960	6553867	6554091	1e-106	X	EAA11900	(AAAB01008960) agCP5458	4e-25	TC11535	Apoptosis Regulator	1449	Apoptosis	GO:0008189(apoptosis inhibitor)	NA	NA	weakly similar to Probable Bax inhibitor-1 (BI-1). [Fruit fly], partial (97%)
1733	1	0	0	1			245	8948	968835	969077	9e-95	X	EAA10483	(AAAB01008948) agCP2039	2e-13	TC20372	Apoptosis Regulator	1733	Apoptosis	GO:0004199(caspase); GO:0004207(effector caspase); GO:0004208(caspase-3)	GO:0006915(apoptosis); GO:0008632(apoptotic program)	GO:0005737(cytoplasm)	weakly similar to caspase-3 {Gallus gallus}, partial (64%)
1880	0	1	0	1			540	8980	11433913	11434295	0	X	EAA13927	(AAAB01008980) agCP8700	5e-97	TC12323	Apoptosis Regulator	1880	Apoptosis	GO:0008181(tumor suppressor)	NA	GO:0016021(integral membrane protein)	homologue to unknown {Aedes triseriatus}, complete
2022	1	0	0	1			410	8807	4327378	4327628	1e-106	N	BM624634	17000687491603 A.Gam.ad.cDNA1	0	TC12010	Apoptosis Regulator	2022	Apoptosis	GO:0008189(apoptosis inhibitor)	GO:0006915(apoptosis); GO:0006916(anti-apoptosis)	NA	weakly similar to inhibitor of apotosis protein 1-like protein {Aedes triseriatus}, partial (35%)
SENESCENCE
115	1	0	2	3	Early	#	788	6185	198	978	0	X	BAB33421	(AB049723) putative senescence-associated protein [Pisum sativum]	8e-20	Senescence-associated protein	Unknown	115	Senescence	NA	death; senescence	NA	NA
808	2	0	0	2			713	7393	720	1134	0	X	EAA21327	(AABL01000525) putative senescence-associated protein [Plasmodium yoelii yoelii]	6e-16	Senescence-associated protein	Unknown	808	Senescence	NA	death; senescence	NA	ND
VIRAL LIFE CYCLE
581	0	1	0	1			748	8864	26421	27123	0	X	EAA05886	(AAAB01008839) agCP14530	7e-82	NP472868	Enzyme	581	Viral Life Cycle	Retrosposon	NA	NA	similar to RNase H and integrase-like protein Bombyx mori
2475	1	0	0	1			607	8805	634686	635291	0	X	EAA08146	(AAAB01008859) agCP1773 gb|EAA08871.1| (AAAB01008888) agCP7871	4e-47	TC15424	Enzyme	2475	Viral Life Cycle	Retrosposon	NA	NA	similar to pol-like protein Aedes aegypti
VITELLOGENESIS/OOGENESIS/EMBRYOGENESIS
54	0	1	0	1			261	8980	13754117	13754201	9e-41	N	AJ282440	4A3A-AAY-A-04-R An. gambiae immune competent 4A3A	8e-42	TC11493	Enzyme	54	Vitellogenesis/Oogenesis/Embryogenesis	GO:0004722(protein serine/threonine phosphatase); GO:0000158(protein phosphatase type 2A); GO:0008600(protein phosphatase type 2A\, catalyst)	GO:0006470(protein amino acid dephosphorylation) + GO:0007051(spindle assembly) + GO:0007292(oogenesis) + GO:0007465(R7 cell fate commitment)	GO:0000159(protein phosphatase type 2A complex) + GO:0007051(spindle assembly); GO:0008546(microtubule/chromatin interaction)	homologue to Serine/threonine protein phosphatase PP2A (EC 3.1.3.16) (Microtubule star protein). [Fruit fly], complete
74	0	1	1	2			126	8986	4811346	4811461	8e-56	N	BM637442	17000687564420 A.Gam.ad.cDNA1	2e-54	TC24151	Binding	74	Vitellogenesis/Oogenesis/Embryogenesis	NA	GO:0003779 (actin binding activity) GO:0003787 (actin depolymerizing activity) GO:0008154 (actin polymerization and/or depolymerization	GO:0045573 (cytokinesis, contractile ring assembly)	homologue to (CG4254) twinstar protein - fruit fly (Drosophila melanogaster), partial (94%)
147	2	0	3	5			947	8816	897613	898241	0	X	EAA05233	(AAAB01008816) agCP6937	1e-105	TC11247	Enzyme Regulator	147	Vitellogenesis/Oogenesis/Embryogenesis	enzyme regulator; enzyme inhibitor; protease inhibitor; endopeptidase inhibitor; serine protease inhibitor; serpin	NA	NA	weakly similar to pacifastin-related serine protease inhibitor (serpin) Locusta migratoria migratorioides
219	0	1	0	1			202	8944	1194709	1194904	1e-100	N	BM606368	17000687083270 A.Gam.ad.cDNA.blood1	2e-32	TC11811	Translation Regulator	219	Vitellogenesis/Oogenesis/Embryogenesis	GO:0008026(ATP dependent helicase)	GO:0007292(oogenesis); GO:0007278(pole cell determination)	NA	weakly similar to vasa-related protein CnVAS2 {Hydra magnipapillata}, partial (48%)
230	1	7	19	27	Middle	#	1491	8880	2198148	2199359	0	X	EAA08615	(AAAB01008880) agCP2518	0	TC10634, Vitellogenin 1 (AF281078)	Nutrient Reservoir	230	Vitellogenesis/Oogenesis/Embryogenesis	storage protein	developmental processes; reproduction; gametogenesis; oogenesis; vitellogenesis	NA	homologue to vitellogenin 1 {An. gambiae}, partial (80%)
261	0	1	1	2	Middle	#	284	8944	3034954	3035118	6e-76	N	BM615881	17000659210537 A.Gam.ad.cDNA.blood1	1e-74	TC11880	Unknown	261	Vitellogenesis/Oogenesis/Embryogenesis	NA	NA	NA	vitelline membrane protein homolog
266	0	0	1	1			232	8980	14699883	14700114	1e-100	N	AJ280093	4A3A-AAK-H-02-F An. gambiae immune competent 4A3A	9e-97	TC33776	Binding	266	Vitellogenesis/Oogenesis/Embryogenesis	NA	NA	NA	weakly similar to CG9159 (Kruppel homolog 2 ) AT13922p {Drosophila melanogaster}, partial (32%)
355	1	0	1	2			184	8964	6119666	6119835	8e-59	N	AJ280455	4A3A-AAP-F-02-F An. gambiae immune competent 4A3A	7e-54	TC12127	Unknown	355	Vitellogenesis/Oogenesis/Embryogenesis	NA	GO:0006371(mRNA splicing)	GO:0005634(nucleus); GO:0005681(spliceosome complex); GO:0030532(small nuclear ribonucleoprotein complex)	similar to NHP2-like protein (Hoi-polloi protein). [Fruit fly], complete
390	1	2	1	4	Middle	#	917	8944	6491026	6491934	0	X	EAA10152	(AAAB01008944) agCP15469	2e-07	TC12255	Enzyme	390	Vitellogenesis/Oogenesis/Embryogenesis	GO:0003755(peptidyl-prolyl cis-trans isomerase) GO:0005528(FK506 binding)	NA	NA	similar to BcDNA.GM07659 (CG9847 (Fkbp13)) {D. melanogaster}, partial (73%)
447	0	10	8	18	Middle	#	707	8880	2173244	2173794	0	X	AAF82131	(AF281078) vitellogenin 1 [An. gambiae]	2e-70	Vitellogenin 1 (AF281078)	Nutrient Reservoir	447	Vitellogenesis/Oogenesis/Embryogenesis	storage protein	developmental processes; reproduction; gametogenesis; oogenesis; vitellogenesis	NA	NA
453	2	0	0	2	Late		456	8944	4325464	4325760	1e-126	N	BM605881	17000687077716 A.Gam.ad.cDNA.blood1	1e-120	TC12185	Unknown	453	Vitellogenesis/Oogenesis/Embryogenesis	NA	NA	NA	weak similarity to Dm cup protein
561	0	1	0	1			383	8880	2164412	2164784	0	N	AF281078	An. gambiae vitellogenin 1 (Vg1) gene, complete cds; and	0	Vitellogenin 1 (AF281078)	Nutrient Reservoir	561	Vitellogenesis/Oogenesis/Embryogenesis	storage protein	developmental processes; reproduction; gametogenesis; oogenesis; vitellogenesis	NA	ND
612	1	0	0	1			153	8980	13753202	13753299	3e-23	N	BM647235	17000687323559 A.Gam.ad.cDNA1	6e-22	TC11493	Enzyme	612	Vitellogenesis/Oogenesis/Embryogenesis	GO:0004722(protein serine/threonine phosphatase); GO:0000158(protein phosphatase type 2A); GO:0008600(protein phosphatase type 2A\, catalyst)	GO:0006470(protein amino acid dephosphorylation) + GO:0007051(spindle assembly) + GO:0007292(oogenesis) + GO:0007465(R7 cell fate commitment)	GO:0000159(protein phosphatase type 2A complex) + GO:0007051(spindle assembly); GO:0008546(microtubule/chromatin interaction)	homologue to Serine/threonine protein phosphatase PP2A (EC 3.1.3.16) (Microtubule star protein). [Fruit fly], complete
664	1	0	0	1			811	8880	137974	138784	0	N	BM579787	17000687241296 A.Gam.ad.cDNA.blood1	0	TC12840	Enzyme	664	Vitellogenesis/Oogenesis/Embryogenesis	GO:0004722(protein serine/threonine phosphatase)	NA	GO:0000159(protein phosphatase type 2A complex)	similar to BcDNA.LD34343 {Drosophila melanogaster}, partial (49%)
670	1	0	0	1	Early	#	474	8898	3752050	3752519	0	X	EAA09175	(AAAB01008898) agCP14190	2e-50	TC14185	Unknown	670	Vitellogenesis/Oogenesis/Embryogenesis	NA	NA	NA	weakly similar to ppan gene product {D. melanogaster}, partial (70%)
679	0	0	1	1	Middle	#	625	8980	2053282	2053470	1e-102	X	EAA14130	(AAAB01008980) agCP8064	1e-55	TC11435	Signal Transducer	679	Vitellogenesis/Oogenesis/Embryogenesis	protein kinase A anchor protein	NA	NA	similar to ref|NP_477459.1| (NM_058111) Akap200-P2 [D. melanogaster] gb|AAN10667.1|AE003621_33 (AE003621) CG13388-PB [D. melanogaster] gb|AAN10668.1|AE003621_34 (AE003621) CG13388-PC [D. melanogaster] 6e-08
710	1	0	0	1			400	8898	3763522	3763694	7e-89	N	BM599182	17000659020495 A.Gam.ad.cDNA.blood1	2e-77	TC11598	Enzyme	710	Vitellogenesis/Oogenesis/Embryogenesis	GO:0003928(RAB small monomeric GTPase); GO:0003931(Rho small monomeric GTPase) + GO:0005525(GTP binding)	GO:0006897(endocytosis) + GO:0008103(polarization of the oocyte microtubule cytoskeleton); GO:0007317(regulation of pole plasm oskar mRNA localization)	NA	homologue to rab11 {Drosophila melanogaster}, partial (90%)
751	0	0	1	1			535	8960	15456652	15457133	0	X	EAA10895	(AAAB01008960) agCP6399	5e-06	TC14497	Signal Transducer	751	Vitellogenesis/Oogenesis/Embryogenesis	NA	NA	NA	weakly similar to GTP-binding protein Rac1 - fruit fly (Drosophila melanogaster), partial (90%)
772	0	0	1	1			575	8980	9579959	9580135	3e-79	X	EAA14065	(AAAB01008980) agCP8321	2e-43	TC13858, Stathmin-14	Binding	772	Vitellogenesis/Oogenesis/Embryogenesis	microtubule binding	germ-cell migration; neurogenesis	microtubule associated protein	ND
779	0	1	1	2			606	8980	13754764	13754986	1e-116	X	EAA13875	(AAAB01008980) agCP8121	4e-89	TC11493	Enzyme	779	Vitellogenesis/Oogenesis/Embryogenesis	GO:0004722 (protein serine/threonine phosphatase); GO:0000158 (protein phosphatase type 2A) GO:0008600 (protein phosphatase type 2A\, catalyst) EC 3.1.3.16	GO:0006470 (protein amino acid dephosphorylation) GO:0007051 (spindle assembly) GO:0007067 (mitosis) GO:0007292 (oogenesis) GO:0007465 (R7 cell fate commitment) GO:0008546 (microtubule/chromatin interaction)	GO:0000159 (protein phosphatase type 2A complex)	homologue to Serine/threonine protein phosphatase PP2A (EC 3.1.3.16) (Microtubule star protein). [Fruit fly], complete
847	0	1	0	1			597	8835	101577	102012	0	X	EAA05785	(AAAB01008835) agCP10268	3e-88	TC12125	Unknown	847	Vitellogenesis/Oogenesis/Embryogenesis	NA	GO:0002165(larval/pupal development (sensu Insecta))	GO:0005739(mitochondrion) GO:0005740(mitochondrial membrane)	similar to l(2)37Cc gene product {Drosophila melanogaster}, complete
872	0	0	1	1			360	8960	1439011	1439233	1e-88	X	EAA11937	(AAAB01008960) ebiP7026	1e-15	TC32625	Binding	872	Vitellogenesis/Oogenesis/Embryogenesis	actin binding	NA	NA	similar to DUNC-115l {Drosophila melanogaster}, partial (58%)
908	0	0	1	1			476	8964	9677766	9677999	1e-129	X	EAA12768	(AAAB01008964) agCP11395	5e-44	TC16980	Protein Tagging	908	Vitellogenesis/Oogenesis/Embryogenesis	NA	GO:0006464(protein modification) GO:0006508(proteolysis and peptidolysis) GO:0006511(ubiquitin-dependent protein catabolism) GO:0007345(embryogenesis and morphogenesis)	GO:0005634(nucleus)	homologue to CG10679 gene product {Drosophila melanogaster}, partial (90%)
916	1	0	1	2			170	8849	703695	703822	1e-66	N	BM634228	17000687508837 A.Gam.ad.cDNA1	3e-65	TC27948	Binding	916	Vitellogenesis/Oogenesis/Embryogenesis	microtubule binding	cytokinesis, contractile ring assembly; microtubule-based process	centrosome; microtubule associated complex	similar to CG7867 (nuf "nuclear fallout") -PA {Drosophila melanogaster}, partial (7%)
996	0	0	5	5	Middle	#	535	8898	3593807	3594331	0	X	EAA09191	(AAAB01008898) agCP14019	2e-92	TC10948	Enzyme	996	Vitellogenesis/Oogenesis/Embryogenesis	GO:0004213(cathepsin B)	GO:0006508(proteolysis and peptidolysis	NA	similar to gb|AAD38132.1|AF127592_1 (AF127592) vitellogenic cathepsin-B like protease; VCB [Aedes aegypti] 1e-14
1015	0	1	0	1			726	8859	3667713	3667998	1e-145	X	EAA07774	(AAAB01008859) agCP1096	5e-70	TC14238	Unknown	1015	Vitellogenesis/Oogenesis/Embryogenesis	GO:0003677(DNA binding)	GO:0006357(regulation of transcription from Pol II promoter)	NA	weakly similar to Female sterile homeotic protein (Fragile-chorion membrane protein) CG2252 (fs(1)h "female sterile (1) homoeotic; rancor"). [Fruit fly], partial (10%)
1037	0	1	2	3			721	8979	1354856	1355195	0	X	EAA13707	(AAAB01008979) agCP8976	1e-103	TC13280	Unknown	1037	Vitellogenesis/Oogenesis/Embryogenesis	NA	GO:0007267(cell-cell signaling) GO:0007309(oocyte axis determination) GO:0007317(regulation of pole plasm oskar mRNA localization) GO:0007318(pole plasm protein localization)	GO:0005634(nucleus) GO:0005737(cytoplasm)	homologue to Mago nashi protein (CG9401). [Fruit fly], complete
1044	2	0	1	3	Late	#	739	8807	3279256	3279807	0	X	EAA04645	(AAAB01008807) agCP3927	1e-95	TC11133	Unknown	1044	Vitellogenesis/Oogenesis/Embryogenesis	NA	GO:0008359(regulation of pole plasm bicoid mRNA localization)	NA	weakly similar to exuperantia protein - fruit fly (Drosophila virilis), partial (32%)
1060	1	0	0	1			514	8794	534987	535441	0	X	EAA03535	(AAAB01008794) agCP14242	5e-45	TC11399	Enzyme	1060	Vitellogenesis/Oogenesis/Embryogenesis	enzyme; hydrolase; peptidase; aminopeptidase; aspartic-type endopeptidase; aspartic-type signal peptidase GO:0004192 (cathepsin D)	developmental processes; reproduction; gametogenesis; oogenesis; vitellogenesis	intracellular; cytoplasm; lysosome	similar to Lysosomal aspartic protease precursor (EC 3.4.23.-). [Yellowfever mosquito], complete
1080	2	0	0	2			724	8966	1015192	1015386	1e-105	X	EAA13003	(AAAB01008966) agCP14394	1e-112	TC11700	Enzyme Regulator	1080	Vitellogenesis/Oogenesis/Embryogenesis	GO:0004682(protein kinase CK2)	GO:0007165(signal transduction)	NA	homologue to CG15224 (CkIIbeta) Casein kinase II beta chain (CK II). [Fruit fly], complete
1101	0	0	2	2			571	8898	3593089	3593652	0	X	EAA09191	(AAAB01008898) agCP14019	2e-89	TC10948, Cathepsin B-like thiol protease	Enzyme	1101	Vitellogenesis/Oogenesis/Embryogenesis	enzyme; peptidase	developmental processes; reproduction; gametogenesis; oogenesis; vitellogenesis GO:0006508(proteolysis and peptidolysis)	GO:0005622(intracellular)	weakly similar to cathepsin B protease {Fasciola hepatica}, complete/ Aedes aegypti cathepsin B-like thiol protease
1125	1	0	1	2			314	8834	1305806	1306106	1e-167	N	AE001572	D. melanogaster Antennapedia complex (ANT-C),complete sequence	7e-37	Antennapedia complex (ANT-C)	Signal Transducer	1125	Vitellogenesis/Oogenesis/Embryogenesis	NA	NA	NA	ND
1172	1	1	0	2	MiddleLate	#	506	8980	9614759	9614962	1e-100	X	EAA14065	(AAAB01008980) agCP8321	2e-16	TC13858	Signal Transducer	1172	Vitellogenesis/Oogenesis/Embryogenesis	GO:0005875(microtubule associated protein) GO:0008017(microtubule binding)	GO:0007017(microtubule-based process) GO:0007399(neurogenesis) GO:0008354(germ-cell migration)	Cytoplasm; cytosol; intracellular signalling cascade	weakly similar to stathmin-14 {D. melanogaster}, partial (90%)
1317	1	0	0	1	Late	#	756	8980	7208139	7208358	1e-109	X	EAA14162	(AAAB01008980) agCP8818	2e-48	TC12369	Transporter	1317	Vitellogenesis/Oogenesis/Embryogenesis	GO:0005646(importin)	GO:0000059(protein-nucleus import\, docking) GO:0006606(protein-nucleus import) GO:0006607(NLS-bearing substrate-nucleus import) GO:0007291(sperm individualization) GO:0007303(cytoplasmic transport) (cytoplasmic transport - nucleus - importin - cytoplasm - protein-nucleus import - NLS-bearing substrate-nucleus import - cytoplasmic transport, nurse cell to oocyte - protein carrier - actin cytoskel…	actin cytoskeleton; cytoplasm; importin; nucleus	similar to gi|17136998|ref|NP_477041.1| Pendulin CG4799-PA [D. melanogaster] e-180
1391	1	0	0	1	Late	#	721	8898	3762726	3763302	0	X	EAA09167	(AAAB01008898) agCP14033	1e-105	TC11598	Enzyme	1391	Vitellogenesis/Oogenesis/Embryogenesis	GO:0003928(RAB small monomeric GTPase) GO:0003931(Rho small monomeric GTPase) GO:0005525(GTP binding)	GO:0006897(endocytosis) GO:0007317(regulation of pole plasm oskar mRNA localization) GO:0008103(polarization of the oocyte microtubule cytoskeleto	NA	homologue to CG5771 (Rab11 "Rab-protein 11") {D. melanogaster}, partial (90%)
1490	0	0	1	1	Middle	#	175	8944	1193361	1193503	3e-47	N	BM631746	17000668812747 A.Gam.ad.cDNA1	7e-46	TC11811	Translation Regulator	1490	Vitellogenesis/Oogenesis/Embryogenesis	GO:0008026(ATP dependent helicase)	GO:0007292(oogenesis); GO:0007278(pole cell determination)	NA	weakly similar to vasa-related protein CnVAS2 {Hydra magnipapillata}, partial (48%)
1525	0	0	1	1			451	8960	21706674	21707107	0	X	EAA11653	(AAAB01008960) agCP6472	7e-06	TC11452	Signal Transducer	1525	Vitellogenesis/Oogenesis/Embryogenesis	GO:0007185(transmembrane receptor protein tyrosine phosphatase signaling pathway)	NA	GO:0005886(plasma membrane)	weakly similar to gp150 protein - fruit fly (Drosophila melanogaster), partial (18%)
1578	0	1	0	1			416	8980	14699173	14699306	9e-70	X	EAA14529	(AAAB01008980) agCP8365	4e-48	TC13423	Binding	1578	Vitellogenesis/Oogenesis/Embryogenesis	NA	NA	GO:0016021(integral membrane protein)	weakly similar to Kr-h2 protein (CG9159 "Kruppel homolog 2"). [Fruit fly], partial (92%)
1592	0	1	0	1			145	8880	2197855	2197995	3e-64	X	AAF82131	(AF281078) vitellogenin 1 [An. gambiae]	4e-15	Vitellogenin 1 (AF281078)	Nutrient Reservoir	1592	Vitellogenesis/Oogenesis/Embryogenesis	storage protein	developmental processes; reproduction; gametogenesis; oogenesis; vitellogenesis	NA	ND
1639	0	1	0	1			464	8811	211925	212285	0	X	EAA04958	(AAAB01008811) agCP4271	7e-51	TC12247	Binding	1639	Vitellogenesis/Oogenesis/Embryogenesis	GO:0005509(calcium ion binding) GO:0008570(myosin ATPase)	GO:0016288(cytokinesis)	GO:0005860(non-muscle myosin)	homologue to CG3595 (sqh "spaghetti squash"; myosin II; myosin regulatory light chain) Myosin regulatory light chain nonmuscle (MRLC-C) (Spaghetti-squash protein). [Fruit fly], complete
1674	0	1	0	1			119	8834	2378685	2378784	1e-41	X	EAA05701	(AAAB01008834) agCP12993	7e-11	TC12918	Enzyme	1674	Vitellogenesis/Oogenesis/Embryogenesis	GO:0003924(GTPase) GO:0005525(GTP binding)	GO:0016288(cytokinesis)	GO:0005940(septin ring)	similar to Septin 2. [Fruit fly], partial (93%)
1678	0	1	0	1			357	8900	1730928	1731205	1e-151	X	EAA09447	(AAAB01008900) agCP15118	7e-32	TC13620	Unknown	1678	Vitellogenesis/Oogenesis/Embryogenesis	NA	cell growth and/or maintenance; membrane fusion	NA	weakly similar to p47 Homo sapiens
1700	0	1	0	1			530	8898	3272455	3272801	0	X	EAA09262	(AAAB01008898) agCP14025	2e-24	TC15982	Enzyme Regulator	1700	Vitellogenesis/Oogenesis/Embryogenesis	GO:0008601(protein phosphatase type 2A\, regulator)	control of mitosis; imaginal disc pattern formation; mitotic anaphase; sensory organ development	cytoplasm; protein phosphatase type 2A	similar to CG6235 (tws "twins"; phosphoprotein phosphatase (EC 3.1.3.16) 2A regulatory B chain) {Drosophila melanogaster}, complete
1702	0	1	0	1			623	8987	4452547	4452899	1e-176	X	EAA01066	(AAAB01008987) agCP11901	4e-71	TC14399	Enzyme	1702	Vitellogenesis/Oogenesis/Embryogenesis	GO:0005525 (GTP Binding) + GO:0019003(GDP Binding) + GO:0003930(RAS small monomeric GTPase)	GO:0007459(photoreceptor commitment (sensu Drosophila))	NA	homologue to Ras-like protein 3 (Roughened protein). [Fruit fly], complete
1715	1	0	0	1			285	8960	21705951	21706111	4e-73	X	EAA11653	(AAAB01008960) agCP6472	3e-40	TC11452	Signal Transducer	1715	Vitellogenesis/Oogenesis/Embryogenesis	GO:0007185(transmembrane receptor protein tyrosine phosphatase signaling pathway)	NA	GO:0005886(plasma membrane)	weakly similar to gp150 protein - fruit fly (Drosophila melanogaster), partial (18%)
1747	1	0	0	1			698	543	550	759	1e-115	X	EAA12568	(AAAB01008964) agCP10901	1e-123	TC19726	Enzyme	1747	Vitellogenesis/Oogenesis/Embryogenesis	GO:0004672(protein kinase) GO:0004674(protein serine/threonine kinase)	GO:0000075(cell cycle checkpoint) GO:0000077(DNA damage checkpoint) GO:0006468(protein amino acid phosphorylation) GO:0007049(cell cycle) GO:0007348(regulation of syncytial blastoderm development)	NA	similar to CG17161 (grp-P1 "grapes"; last empress; Protein kinase-like 36A; Checkpoint kinase 1) LD42896p {Drosophila melanogaster}, partial (44%)
1749	1	0	0	1			820	8964	9151132	9151666	0	X	NP_523876	(NM_079152) extra macrochaetae; Achetous; golovan; male sterile(3)61CD [D. melanogaster	2e-14	CG1007 (emc "extra macrochaetae")	Transciption Regulator	1749	Vitellogenesis/Oogenesis/Embryogenesis	transcription co-repressor	NA	nucleus	ND
1868	0	0	1	1			383	8987	14168910	14169288	0	X	EAA01759	(AAAB01008987) agCP11987	1e-28	TC12377	Enzyme	1868	Vitellogenesis/Oogenesis/Embryogenesis	transferase; transferase, transferring phosphorus-containing groups; nucleotidyltransferase; sulfate adenylyltransferase; sulfate adenylyltransferase (ATP) GO:0004020 (adenylylsulfate kinase) GO:0004781 (sulfate adenylyltransferase (ATP))	cell growth and/or maintenance; metabolism; sulfur metabolism	NA	similar to bifunctional ATP sulfurylase/APS kinase {Drosophila melanogaster}, partial (52%)
1872	0	1	0	1			389	8859	5913114	5913336	4e-87	X	EAA08120	(AAAB01008859) agCP1763	5e-40	NP471200	Translation Regulator	1872	Vitellogenesis/Oogenesis/Embryogenesis	ligand binding or carrier; nucleic acid binding; translation factor, nucleic acid binding; translation initiation factor; ATP dependent RNA helicase;	cell growth and/or maintenance; metabolism ; biosynthesis; macromolecule biosynthesis; protein biosynthesis; protein synthesis initiation	NA	weakly similar to ATP-dependent helicase kurz Mus musculus
1898	1	0	0	1			511	8823	614541	614784	1e-131	X	EAA05436	(AAAB01008823) agCP10537	3e-42	TC15662	Unknown	1898	Vitellogenesis/Oogenesis/Embryogenesis	NA	GO:0007411(axon guidance); GO:0016199(axon midline choice point recognition)	GO:0005886(plasma membrane) GO:0005887(integral plasma membrane protein)	weakly similar to roundabout 1 {Drosophila melanogaster}, partial (17%)
1932	1	0	0	1			525	8964	11298037	11298285	1e-133	X	EAA12306	(AAAB01008964) agCP11047	1e-78	TC465993	Enzyme	1932	Vitellogenesis/Oogenesis/Embryogenesis	protein tyrosine kinase; protein kinase	NA	NA	identified as putative homologues by reciprocal BLAST analysis in ENSEMBL CG4488 (Wee1 kinase)
1957	1	0	0	1			421	8816	3882260	3882434	7e-92	X	EAA05151	(AAAB01008816) agCP7111	4e-63	TC13812	Enzyme	1957	Vitellogenesis/Oogenesis/Embryogenesis	GO:0004004(ATP dependent RNA helicase)	NA	NA	weakly similar to CG1666 (Hlc "Helicase"; lethal(1)19Ff; section 7; section 14) - fruit fly (Drosophila melanogaster), partial (70%)
2016	0	1	0	1	Middle	#	722	8880	2197252	2197861	0	X	EAA08615	(AAAB01008880) agCP2518	1e-113	TC10634, Vitellogenin 1 (AF281078)	Nutrient Reservoir	2016	Vitellogenesis/Oogenesis/Embryogenesis	storage protein	developmental processes; reproduction; gametogenesis; oogenesis; vitellogenesis	NA	homologue to vitellogenin 1 {An. gambiae}, partial (80%)
2031	1	0	0	1	Late	#	672	8960	5985965	5986264	1e-168	X	EAA11082	(AAAB01008960) agCP5962	1e-88	TC12596	Enzyme	2031	Vitellogenesis/Oogenesis/Embryogenesis	RNA binding - integral plasma membrane protein - oogenesis	NA	NA	similarity to Bicaudal C (CG4824) BicC Drosophila gene product
2047	0	1	0	1	Early		464	8984	3583832	3584112	1e-146	X	EAA14788	(AAAB01008984) agCP4828	3e-41	TC13761	Signal Transducer	2047	Vitellogenesis/Oogenesis/Embryogenesis	NA	GO:0007310(oocyte dorsal/ventral axis determination) GO:0007314(oocyte anterior/posterior axis determination) GO:0008069(dorsal/ventral axis determination\, follicular epithelium)	integral plasma membrane protein	similar to CG5855 (cni-P1 "cornichon"; spindle-G) gene product. [Fruit fly], complete
2069	1	0	0	1			390	8960	1219753	1219984	1e-117	N	BM608314	17000687086277 A.Gam.ad.cDNA.blood1	1e-143	TC15825	Unknown	2069	Vitellogenesis/Oogenesis/Embryogenesis	NA	NA	NA	similar to CG6817 (foi "fear-of-intimacy") gene product {Drosophila melanogaster}, partial (22%)
2100	1	0	0	1			661	8807	230822	231331	0	X	EAA04041	(AAAB01008807) agCP3453	1e-113	TC11692	Enzyme	2100	Vitellogenesis/Oogenesis/Embryogenesis	GO:0003929(RAN small monomeric GTPase)	GO:0000074(regulation of cell cycle) GO:0006259(DNA metabolism) GO:0006405(nuclear RNA-nucleus export) GO:0006611(protein-nucleus export)	GO:0005634(nucleus) GO:0005643(nuclear pore) GO:0005717(chromatin)	homologue to CG1404 (Ran10A) {Drosophila melanogaster}, partial (97%)
2113	0	0	1	1			526	8987	4235156	4235508	0	X	EAA01041	(AAAB01008987) agCP12043	2e-54	TC14486	Binding	2113	Vitellogenesis/Oogenesis/Embryogenesis	GO:0003723(RNA binding)	NA	NA	weakly similar to zinc-finger protein Zn72D (CG5215) {Drosophila melanogaster}, partial (23%)
2153	0	0	1	1			232	8807	755572	755801	1e-107	N	BM650754	17000687372504 A.Gam.ad.cDNA1	1e-105	TC11158	Enzyme Regulator	2153	Vitellogenesis/Oogenesis/Embryogenesis	GO:0008426(protein kinase C inhibitor); GO:0004863(diacylglycerol-activated/phospholipid dependent protein kinase C inhibitor) + GO:0016483(tryptophan hydroxylase activator)	GO:0007265(RAS protein signal transduction); GO:0006588(tryptophan hydroxylase activation) + GO:0007467(photoreceptor differentiation (sensu Drosophila)) + GO:0007059(chromosome segregation) + GO:0007611(learning and/or memory); GO:0008355(olfactory learning) + GO:0008283(cell proliferation)	NA	homologue to 14-3-3-like protein (Leonardo protein) (14-3-3 zeta). [Fruit fly], complete
2158	0	1	0	1			464	8848	381145	381607	0	X	EAA06995	(AAAB01008848) agCP7275	8e-83	TC14385	Nutrient Reservoir	2158	Vitellogenesis/Oogenesis/Embryogenesis	GO:0045735(nutrient reservoir)	NA	GO:0005576(extracellular) GO:0005617(larval serum protein-1)	weakly similar to hexamerin A; arylphorin-like protein {Anopheles merus}, partial (44%)
2222	0	0	1	1	Late	#	346	8979	813098	813237	3e-67	X	EAA13758	(AAAB01008979) agCP8969	5e-42	TC12102	Enzyme	2222	Vitellogenesis/Oogenesis/Embryogenesis	epigenetic control of protein activity	NA	NA	weakly similar to Notch growth factor - neurogenesis
2256	0	0	1	1	Middle	#	610	8968	2016731	2016997	1e-149	X	EAA13183	(AAAB01008968) agCP2731	1e-114	TC12035	Signal Transducer	2256	Vitellogenesis/Oogenesis/Embryogenesis	Tl receptor signaling pathway - serine-type endopeptidase - dorsal/ventral axis determination	NA	NA	NA
2330	1	0	0	1			500	8898	1116081	1116575	0	N	BM637111	17000687563545 A.Gam.ad.cDNA1	0	TC13453	Unknown	2330	Vitellogenesis/Oogenesis/Embryogenesis	GO:0004721(protein phosphatase); GO:0004725(protein tyrosine phosphatase); GO:0008138(protein tyrosine/serine/threonine phosphatase); GO:0008579(JUN kinase phosphatase)	GO:0006470(protein amino acid dephosphorylation) + GO:0007254(JNK cascade) + GO:0008544(epidermal differentiation); GO:0007391(dorsal closure) + GO:0042060(wound healing); GO:0030036(actin cytoskeleton organization and biogenesis)	NA	weakly similar to puc gene product {Drosophila melanogaster}, partial (53%)
2337	1	0	0	1			650	8987	10843467	10843960	0	X	EAA00881	(AAAB01008987) agCP12087	2e-05	TC13307	Transporter	2337	Vitellogenesis/Oogenesis/Embryogenesis	GO:0005921(gap junction)	GO:0007399(neurogenesis); GO:0007457(optic lobe placode development (sensu Drosophila)); GO:0007634(optokinetic behavior)	GO:0016021(integral membrane protein)	weakly similar to Innexin Inx1 (Innexin-1) (Protein ogre). [Fruit fly], partial (66%)
2449	1	0	0	1	Middle	#	476	8807	3042896	3043274	0	X	EAA04629	(AAAB01008807) agCP3878	2e-43	TC15884	Enzyme	2449	Vitellogenesis/Oogenesis/Embryogenesis	GO:0003730 (mRNA binding, 3' UTR) GO:0004518 (nuclease)	GO:0007292 (oogenesis) GO:0009451 (RNA modification)	GO:0005634 (nucleus) GO:0005737 (cytoplasm)	weakly similar to poly(A)-specific ribonuclease {Xenopus laevis}, partial (31%)
MELANIZATION
1340	0	1	0	1	Middle	#	207	8879	877878	878078	1e-107	N	AJ459959	An. gambiae mRNA for dopachrome conversion enzyme (dce gene)	3e-35	Dopachrome conversion enzyme (dce gene)	Enzyme	1340	Amino Acid and Derivative Metabolism and Transport	enzyme	NA	NA	NA
SIGNAL TRANSDUCTION
45	2	0	0	2	Early	#	595	8807	1568242	1568456	1e-118	X	EAA04609	(AAAB01008807) agCP3132	7e-85	TC16071	Enzyme Regulator	45	Signal Transduction	enzyme regulator; enzyme inhibitor; kinase inhibitor; protein kinase inhibitor; protein kinase C inhibitor	cell communication; signal transduction	NA	weakly similar to histidine triad protein 4, RIKEN cDNA 0610010I17 (PROTEIN KINASE C INHIBITORS, similar to) Mus musculus
350	1	3	1	5			1128	8823	838394	838716	1e-178	X	MCLQ	calmodulin - migratory locust	1e-09	Calmodulin	Binding	350	Signal Transduction	ligand binding or carrier; calcium binding	NA	NA	ND
361	0	0	1	1			388	8960	16497518	16497881	0	X	EAA10838	(AAAB01008960) agCP6213	5e-51	TC13677	Enzyme Regulator	361	Signal Transduction	GO:0005080(protein kinase C binding)	GO:0007165(signal transduction)	GO:0005634(nucleus) GO:0005856(cytoskeleton)	similar to (CG2862) RH02823p {Drosophila melanogaster}, partial (76%)
396	1	0	0	1			450	8987	14633396	14633596	9e-93	N	BM577563	17000687163963 A.Gam.ad.cDNA.blood1	5e-77	TC13425	Enzyme	396	Signal Transduction	GO:0003928(RAB small monomeric GTPase); GO:0003931(Rho small monomeric GTPase)	NA	NA	homologue to rab8 {Drosophila melanogaster}, partial (92%)
578	1	0	0	1	Late	#	486	8859	10103908	10104111	1e-105	X	1AJE	Cdc42 From Human, Nmr, 20 Structures	4e-11	Cdc42	Signal Transducer	578	Signal Transduction	enzyme; hydrolase; GTPase; small monomeric GTPase; RHO small monomeric GTPase	cell communication; signal transduction; intracellular signalling cascade; small GTPase mediated signal transduction; GO:0007266 : RHO protein signal transduction	NA	NA
637	0	0	4	4	Early		1148	8964	9176538	9176916	0	X	EAA12900	(AAAB01008964) agCP11339	3e-98	TC11498	Signal Transducer	637	Signal Transduction	GO:0004871(signal transducer) GO:0005554(molecular_function unknown)	GO:0007165(signal transduction) GO:0030182(neuron differentiation)	GO:0030176(endoplasmic reticulum membrane, intrinsic protein)	similar to CG8895 gene product {alt 5} [D. melanogaster], partial (92%)
985	3	1	4	8	Middle		1264	8980	13764545	13765384	0	X	EAA13872	(AAAB01008980) agCP8105	0	TC10822	Signal Transducer	985	Signal Transduction	GO:0005065(heterotrimeric G protein)	GO:0005080(protein kinase C binding) GO:0007165(signal transduction) GO:0007205(protein kinase C activation)	NA	similar to activated protein kinase C receptor RACK1 - rat, complete
1069	1	0	0	1			773	8807	6785858	6786134	1e-155	X	EAA03951	(AAAB01008807) agCP3484	1e-110	TC474021	Signal Transducer	1069	Signal Transduction	signal transduction; GTP binding;	NA	NA	identified as putative homologues by reciprocal BLAST analysis in ENSEMBL CG7062 (Rab-Rp3 "Rab-related protein 3")
1214	1	0	0	1			391	8851	1463315	1463689	0	X	EAA07364	(AAAB01008851) agCP10116	7e-05	TC12011	Signal Transducer	1214	Signal Transduction	GO:0008168(methyltransferase); GO:0008170(N-methyltransferase)	GO:0006479(protein amino acid methylation) + GO:0007166(cell surface receptor linked signal transduction)	GO:0005737(cytoplasm)	similar to CG6554 gene product {Drosophila melanogaster}, partial (89%)
1227	1	0	0	1			581	8968	2616269	2616639	0	X	EAA13177	(AAAB01008968) agCP2730	2e-65	TC17516	Signal Transducer	1227	Signal Transduction	GO:0005099(RAS GTPase activator)	GO:0007165(signal transduction)	NA	similar to LD43050p {Drosophila melanogaster}, partial (13%)
1800	0	1	0	1			368	8987	6738346	6738546	1e-110	X	EAA00951	(AAAB01008987) agCP12013	5e-56	TC11702	Unknown	1800	Signal Transduction	calcium binding	GO:0007264(small GTPase mediated signal transduction) GO:0015459(potassium channel regulator) GO:0006813(potassium transport)	NA	similar to CG2185 gene product {Drosophila melanogaster}, complete
1901	0	1	0	1			512	8811	1374510	1374877	0	X	EAA04917	(AAAB01008811) agCP4216	4e-18	TC12818	Unknown	1901	Signal Transduction	NA	GO:0007165(signal transduction) GO:0006672(ceramide metabolism)	GO:0005739(mitochondrion)	weakly similar to CG1471 gene product {Drosophila melanogaster}, partial (43%)
1996	1	0	0	1			417	8980	13157829	13158086	1e-135	X	EAA13874	(AAAB01008980) agCP8119	1e-29	TC10703, Arrestin	Enzyme Regulator	1996	Signal Transduction	enzyme regulator; enzyme inhibitor	cell communication; signal transduction; cell surface receptor linked signal transduction; G-protein coupled receptor protein signaling pathway	cytoplasm	ND
2118	0	1	0	1	Late	#	237	8807	1823356	1823587	1e-121	N	BM655995	17000687387212 A.Gam.ad.cDNA1	5e-94	TC12169	Unknown	2118	Signal Transduction	NA	NA	NA	weakly similar to Misexpression suppressor of KSR {D. melanogaster}, partial (52%)
2126	1	0	0	1			689	8811	1712406	1712749	0	X	EAA04898	(AAAB01008811) agCP4212	5e-83	TC15001	Unknown	2126	Signal Transduction	NA	NA	NA	weakly similar to CG5110 "Probable mitogen-activated protein kinase kinase interacting protein" gene product {Drosophila melanogaster}, complete
2135	1	0	0	1			554	8944	6427629	6427935	1e-141	N	BM625548	17000687493267 A.Gam.ad.cDNA1	2e-63	TC11979	Unknown	2135	Signal Transduction	NA	NA	NA	similar to CG15668 (Misexpression suppressor of KSR 2) gene product {alt 2} [Drosophila melanogaster], partial (58%)
2188	0	0	1	1			584	8898	550648	551082	0	X	EAA09205	(AAAB01008898) agCP13945	3e-79	TC14882	Signal Transducer	2188	Signal Transduction	signal transduction	NA	NA	identified as putative homologues by reciprocal BLAST analysis in ENSEMBL CG3461 (pn-P1 "prune")
2288	0	0	1	1			350	8847	555666	555799	7e-70	X	EAA06828	(AAAB01008847) agCP7471	3e-64	TC12139	Unknown	2288	Signal Transduction	NA	GO:0007165(signal transduction)	NA	similar to putative {Mus musculus}, partial (90%)
CELL-CELL SIGNALING
205	4	1	2	7	Early	#	679	8960	14269089	14269404	1e-178	X	EAA11578	(AAAB01008960) agCP5849	1e-113	TC11780	Signal Transducer	205	Cell-cell Signalling	excitatory extracellular ligand-gated ion channel	NA	NA	NA
331	1	0	0	1			124	8960	2707203	2707324	6e-37	N	BM634671	17000687555357 A.Gam.ad.cDNA1	3e-30	TC12485	Binding	331	Cell-cell Signalling	GO:0004972(N-methyl-D-aspartate selective glutamate receptor)	NA	GO:0017146(N-methyl-D-aspartate selective glutamate receptor complex)	weakly similar to N-methyl-D-aspartate receptor-associated protein - fruit fly (Drosophila melanogaster), partial (66%)
1377	1	0	0	1			610	8964	1481997	1482605	0	X	EAA12299	(AAAB01008964) ebiP6595	2e-32	TC14514	Transporter	1377	Cell-cell Signalling	GO:0005331(GABA transporter)	GO:0006832(small molecule transport) + GO:0007268(synaptic transmission)	GO:0005624(membrane fraction) GO:0016021(integral membrane protein)	weakly similar to Sodium- and chloride-dependent GABA transporter 1. [Human], partial (58%)
1690	0	1	0	1	Early		139	8960	14640857	14640995	4e-70	X	EAA11594	(AAAB01008960) agCP6262	5e-13	TC13479	Transporter	1690	Cell-cell Signalling	GO:0005243 (gap-junction forming channel)	NA	GO:0005921 (gap junction) GO:0015286 (innexin channel) GO:0016021 (integral membrane protein)	weakly similar to Innexin Inx6 (Innexin-6) (Gap junction protein prp6) (Pas-related protein 6). [Fruit fly], partial (51%)
1757	1	0	0	1			662	8980	11807824	11808476	0	X	EAA13926	(AAAB01008980) agCP8696	2e-73	TC11651	Signal Transducer	1757	Cell-cell Signalling	GO:0005092(GDP-dissociation inhibitor)	GO:0007269(neurotransmitter secretion) GO:0016083(synaptic vesicle fusion)	GO:0008021(synaptic vesicle)	similar to CG4422 (Gdi "GDP-dissociation inhibitor") gene product {Drosophila melanogaster}, complete
1971	0	1	0	1			490	8981	194115	194472	0	X	EAA14613	(AAAB01008981) agCP2211	6e-39	TC15352	Binding	1971	Cell-cell signaling	GO:0005154(epidermal growth factor receptor ligand)	NA	GO:0005886(plasma membrane)	weakly similar to Keren {Drosophila melanogaster}, partial (40%)
1972	0	1	0	1	Early	#	356	8859	2436842	2437154	1e-168	X	EAA08008	(AAAB01008859) agCP1486	2e-25	TC14725	Unknown	1972	Cell-cell Signalling	NA	NA	NA	weakly similar to mitochondria associated granulocyte macrophage CSF signaling molecule Magmas {Mus musculus}, partial (96%)
2207	0	0	1	1	Late	#	560	8944	1916128	1916391	1e-147	X	EAA10335	(AAAB01008944) agCP15442	2e-97	TC11767	Transporter	2207	Cell-cell Signalling	excitatory extracellular ligand-gated ion channel	NA	NA	similar to gb|AAF46805.1| (AE003456) CG6698-PA (Ntr) [D. melanogaster] 3e-05
STRUCTURAL
13	16	2	5	23	EarlyLate	3#	454	8807	10791889	10792166	1e-158	X	AAC39127	(AF030431) peritrophin 1 [An. gambiae]	2e-31	Peritrophin 1	Binding	13	Structural	ligand binding or carrier; carbohydrate binding; sugar binding; chitin binding + structural molecule; structural constituent of peritrophic membrane (sensu Insecta)	NA	NA	NA
16	5	2	8	15	Early	#	371	8980	7884396	7884705	1e-169	X	EAA14304	(AAAB01008980) agCP8393	1e-34	TC464684, Peritrophin 1	Binding	16	Structural	ligand binding or carrier; carbohydrate binding; sugar binding; chitin binding + structural molecule; structural constituent of peritrophic membrane (sensu Insecta)	NA	NA	NA
475	2	3	12	17			588	8987	15008704	15008995	1e-156	X	EAA01527	(AAAB01008987) agCP12050	4e-09	NP462486, Mucin	Structural Molecule	475	Structural	structural molecule; extracellular matrix structural constituent; extracellular matrix constituent, lubricant	physiological processes; digestion; maintenance of gastrointestinal epithelium	extracellular	ND
516	8	10	3	21	Middle	#	1200	8807	10795731	10796794	0	X	EAA04177	(AAAB01008807) agCP3409	1e-87	TC11249, Peritrophin 1	Binding	516	Structural	ligand binding or carrier; carbohydrate binding; sugar binding; chitin binding + structural molecule; structural constituent of peritrophic membrane (sensu Insecta)	NA	NA	NA
642	0	1	0	1	Middle		477	8980	8462030	8462233	1e-106	X	EAA14421	(AAAB01008980) agCP8191	4e-69	TC11259	Structural Molecule	642	Structural	structural constituent of cuticle (sensu Insecta)	NA	NA	weakly similar to LD46766p (CG8505) {D. melanogaster}, partial (94%)
686	0	1	0	1			101	8807	10795593	10795637	5	N	BM650839	17000687372617 A.Gam.ad.cDNA1	3e-11	TC11249	Binding	686	Structural	ligand binding or carrier; carbohydrate binding; sugar binding; chitin binding + structural molecule; structural constituent of peritrophic membrane (sensu Insecta)	NA	NA	peritrophin 1 {Anopheles gambiae}, complete
715	0	2	0	2	Late	#	646	8859	6351719	6352104	0	N	BM578736	17000687166410 A.Gam.ad.cDNA.blood1	0	TC11369	Structural Molecule	715	Structural	NA	NA	NA	weakly similar to keratin {Canis familiaris}, partial (36%)
800	1	0	0	1			303	8987	15585466	15585765	1e-145	N	AF043433	An. gambiae putative pupal-specific cuticular protein (cp2a),	3e-14	Pupal-specific cuticular protein (cp2a)	Structural Molecule	800	Structural	GO:0005198 : structural molecule GO:0042302 : structural constituent of cuticle	NA	NA	ND
928	1	0	1	2	Early	#	799	8849	2212541	2213322	0	X	EAA07152	(AAAB01008849) agCP10685	1e-117	TC12284	Binding	928	Structural	ligand binding or carrier; carbohydrate binding; sugar binding; chitin binding + structural molecule; structural constituent of peritrophic membrane (sensu Insecta)	NA	NA	similar to gb|AAM21355.1|AF373880_1 (AF373880) peritrophin-like protein 2 [Ctenocephalides felis] 6e-05
1084	1	1	0	2	Middle		800	8933	1843545	1843832	1e-160	X	NP_525037	(NM_080298) Tetraspanin 2A [D. melanogster]	5e-65	CG11415 (Tsp2A "Tetraspanin 2A")	Unknown	1084	Structural	NA	NA	integral membrane protein	NA
1141	1	1	0	2	Early	#	497	8980	1476299	1476552	1e-103	X	EAA13868	(AAAB01008980) agCP8407	3e-35	TC12877	Unknown	1141	Structural	NA	NA	GO:0016021(integral membrane protein)	weakly similar to CG9494 (Tsp29Fa "Tetraspanin 29Fa") {D. melanogaster}, partial (62%)
1164	0	1	1	2	Middle	#	828	8986	12090447	12091273	0	X	EAA00609	(AAAB01008986) agCP9766	1e-111	TC12118	Enzyme	1164	Structural	NA	NA	NA	similar to gb|AAF50319.3| (AE003553) CG4821 (Tequila) [D. melanogaster] 2e-09, agCP9796 contains IPR001230 Prenyl group binding site IPR002557 Chitin binding Peritrophin-A
MUSCLE-RELATED
285	0	0	1	1			574	8960	13855162	13855557	0	X	P47947	Troponin C, isoform 1 gb|AAF57350.1|	1e-52	CG2981 (TpnC41C "Troponin C at 41C")	Binding	285	Muscle-related	calcium binding, actin binding	NA	NA	ND
387	1	0	0	1			241	8987	5638037	5638194	1e-79	N	BM654947	17000687385362 A.Gam.ad.cDNA1	3e-78	TC10902	Binding	387	Muscle-related	GO:0003779(actin binding)	NA	GO:0005862(muscle thin filament tropomyosin)	homologue to tropomyosin {Chironomus kiiensis}, complete
522	0	2	0	2			549	8823	1355881	1356170	1e-163	N	BM585885	17000687309167 A.Gam.ad.cDNA.blood1	1e-161	TC11150	Structural Molecule	522	Muscle-related	GO:0005200(structural constituent of cytoskeleton)	GO:0016203(muscle attachment)	GO:0005874(microtubule)	betaTub56D gene product {alt 2} [Drosophila melanogaster], complete
665	1	1	0	2			932	8987	9888130	9888440	1e-172	X	EAA00930	(AAAB01008987) agCP12099	1e-89	TC10660, Myosin Light Chain Alkali (Catalytic)	Motor	665	Muscle-related	myosin ATPase; muscle motor; NOT calcium ion binding	muscle contraction	muscle myosin; myosin	identified as putative homologues by reciprocal BLAST analysis in ENSEMBL CG5596 (Mlc1)
667	0	1	0	1	Early	#	446	8980	13336913	13337355	0	N	BM656902	17000687436198 A.Gam.ad.cDNA1	1e-103	TC10722	Motor	667	Muscle-related	GO:0008307(structural constituent of muscle) + GO:0008570(myosin ATPase)	GO:0003776(muscle motor); GO:0006941(striated muscle contraction)	GO:0016459(myosin); GO:0005859(muscle myosin); GO:0005863(striated muscle thick filament)	similar to myosin heavy chain {D. melanogaster}, partial (56%)
814	0	0	1	1			242	8987	5664171	5664337	1e-89	N	BM639357	17000687570076 A.Gam.ad.cDNA1	8e-76	TC10907	Binding	814	Muscle-related	GO:0003779(actin binding)	NA	GO:0005862(muscle thin filament tropomyosin)	similar to LD37158p {Drosophila melanogaster}, partial (96%)
933	1	0	0	1			686	8986	1976865	1977371	0	X	EAA00361	(AAAB01008986) agCP9654	1e-31	TC11035	Unknown	933	Muscle-related	NA	GO:0007519(myogenesis) GO:0030154(cell differentiation)	GO:0005634(nucleus) GO:0005737(cytoplasm)	identified as putative homologues by reciprocal BLAST analysis in ENSEMBL CG1019-PA "Muscle LIM protein at 84B (Mlp84B)"
1085	0	0	2	2			676	8986	9508944	9509378	1e-156	X	EAA00058	(AAAB01008986) agCP9375	2e-35	TC12385	Enzyme	1085	Muscle-related	GO:0003779(actin binding) GO:0008570(myosin ATPase)	GO:0003774(motor)	GO:0005737(cytoplasm) GO:0016459(myosin)	identified as putative homologues by reciprocal BLAST analysis in ENSEMBL CG9155 (Myo61F "Myosin 61F")
1143	0	1	1	2			599	8958	209738	209904	3e-89	X	EAA10684	(AAAB01008958) agCP7164	2e-61	TC10929	Motor	1143	Muscle-related	GO:0003779(actin binding) GO:0005523(tropomyosin binding)	GO:0007399(neurogenesis) GO:0007517(muscle development)	GO:0005861(troponin complex)	homologue to CG7178 (Troponin I wupA "wings up A") - fruit fly (Drosophila melanogaster), partial (89%)
1206	0	0	1	1			174	8987	9247486	9247659	3e-87	N	BM634121	17000668813239 A.Gam.ad.cDNA1	6e-62	TC10682	Motor	1206	Muscle-related	GO:0008570(myosin ATPase) GO:0005509(calcium ion binding)	GO:0003776(muscle motor)	GO:0016459(myosin);GO:0005859(muscle myosin)	weakly similar to Myosin regulatory light chain 2 (MLC-2). [Fruit fly], partial (69%)
1488	0	0	1	1			462	8964	2298212	2298669	0	X	EAA12189	(AAAB01008964) ebiP6651	6e-57	TC20924	Enzyme	1488	Muscle-related	GO:0003779(actin binding) GO:0008570(myosin ATPase)	GO:0003776(muscle motor)	GO:0016459(myosin)	weakly similar to CG6976 (Myo28B1 "myosin VII-like protein")- fruit fly (Drosophila melanogaster), partial (38%)
1952	1	0	0	1			602	8905	203079	203680	0	N	BM636434	17000687561633 A.Gam.ad.cDNA1	0	TC11439	Structural Molecule	1952	Muscle-related	GO:0008307(structural constituent of muscle)	NA	GO:0005863(striated muscle thick filament)	similar to Paramyosin long form. [Fruit fly], complete
1978	1	0	0	1			581	8986	1982471	1983048	0	N	BM650514	17000687371680 A.Gam.ad.cDNA1	0	TC11036	Binding	1978	Muscle-related	GO:0008270(zinc binding)	GO:0016202(regulation of myogenesis)	GO:0005737(cytoplasm); GO:0005634(nucleus)	similar to muscle LIM protein {Epiblema scudderiana}, partial (95%)
2128	1	0	0	1			433	8987	9248033	9248450	0	X	EAA00945	(AAAB01008987) agCP12114	2e-77	TC10682	Enzyme	2128	Muscle-related	GO:0005859(muscle myosin) GO:0008570(myosin ATPase)	NA	GO:0016459(myosin)	weakly similar to CG2184 (Mlc2 "myosin light chain 2"; myosin LC2; myosin light chain-2; myosin regulatory light chain; muscle-specific myosin regulatory light chain) (MLC-2)). [Fruit fly], partial (69%)
2181	0	0	1	1			265	8986	1996077	1996340	1e-141	N	BM626218	17000687494622 A.Gam.ad.cDNA1	1e-139	TC11766	Binding	2181	Muscle-related	GO:0003779(actin binding) + GO:0005509(calcium ion binding)	NA	GO:0030484(muscle fiber)	similar to Muscle-specific protein 20. [Fruit fly], complete
CELL ADHESION
212	1	1	0	2			272	8846	5897570	5897830	1e-125	N	AJ280488	4A3A-AAQ-A-08-F An. gambiae immune competent 4A3A	1e-123	TC11555	Unknown	212	Cell Adhesion	NA	GO:0007155(cell adhesion)	GO:0005578(extracellular matrix); GO:0005604(basement membrane)	weakly similar to SPARC {Artemia franciscana}, partial (66%)
799	0	1	0	1	Early	#	576	8807	151806	152381	0	N	AJ281669	4A3A-P8H11-F An. gambiae immune competent 4A3A	0	TC12573	Binding	799	Cell Adhesion	rexin	NA	NA	similar to rexin L2 {D. melanogaster}, partial (7%)
853	1	0	0	1			296	8980	15187196	15187443	1e-136	X	AAM11657	(AF492464) beta nu integrin subunit AgBnu [An. gambiae]	5e-35	Beta nu integrin subunit	Signal Transducer	853	Cell Adhesion	signal transducer; ligand; integrin ligand + cell adhesion molecule	NA	NA	ND
1706	0	1	0	1			541	8851	1265407	1265713	1e-168	X	EAA07346	(AAAB01008851) agCP10175	8e-87	TC29498	Unknown	1706	Cell Adhesion	NA	NA	extracellular matrix	identified as putative homologues by reciprocal BLAST analysis in ENSEMBL CG6173 (kal-1)
2273	0	0	1	1	Middle		306	8847	3630772	3631074	1e-155	N	AJ292755	An. gambiae mRNA for integrin beta subunit (bint gene)	1e-153	Integrin beta subunit (bint gene)	Binding	2273	Cell Adhesion	signal transducer; ligand; integrin ligand + cell adhesion molecule	NA	NA	NA
2453	1	0	0	1			141	8859	1902468	1902602	1e-58	X	EAA07612	(AAAB01008859) agCP1316	3e-12	TC13921	Unknown	2453	Cell Adhesion	NA	GO:0007155(cell adhesion); GO:0007565(pregnancy)	GO:0005737(cytoplasm)	similar to Bys protein. [Fruit fly], partial (67%)
CYTOSKELETON ORGANIZATION AND BIOGENESIS
119	0	1	2	3			632	8987	14599255	14599426	5e-87	X	P09643	emb|CAA30325.1| (X07443) alpha 4 tubulin [Gallus gallus]	4e-15	Alpha 4 tubulin	Structural Molecule	119	Cytoskeleton Organization and Biogenesis	structural constituent of cytoskeleton	muscle attachment	microtubule;	ND
161	1	0	0	1	Early	#	179	8847	336503	336680	7e-84	N	U02930	An. gambiae G3 actin 1D gene, complete cds	1e-61	Actin 1D	Structural Molecule	161	Cytoskeleton Organization and Biogenesis	structural molecule; structural constituent of cytoskeleton	cytoskeleton organization and biogenesis	cytoskeleton; actin cytoskeleton	NA
306	0	1	0	1			380	8847	336799	337164	0	N	U02933	An. gambiae clone 22 actin 1D mRNA, complete cds	1e-170	Actin 1D	Structural Molecule	306	Cytoskeleton Organization and Biogenesis	structural molecule; structural constituent of cytoskeleton	cytoskeleton organization and biogenesis	cytoskeleton; actin cytoskeleton	ND
425	0	0	2	2			634	8984	1712226	1712811	0	X	EAA14884	(AAAB01008984) agCP4864	1e-45	TC463809	Binding	425	Cytoskeleton organization and biogenesis	actin binding	NA	NA	identified as putative homologues by reciprocal BLAST analysis in ENSEMBL CG9881 (p16-ARC)
556	1	0	0	1			583	8859	5918005	5918266	1e-146	X	EAA08134	(AAAB01008859) agCP1147	7e-60	TC11385	Binding	556	Cytoskeleton Organization and Biogenesis	GO:0015631(tubulin binding)	GO:0006605(protein targeting) + GO:0007148(regulation of cell shape and cell size) + GO:0007268(synaptic transmission)	GO:0005886(plasma membrane)	homologue to CG1534 gene product {alt 1} [Drosophila melanogaster], partial (95%)
626	0	1	0	1			311	8964	10042221	10042397	1e-95	N	BM587424	17000687321198 A.Gam.ad.cDNA.blood1	9e-33	TC12422	Binding	626	Cytoskeleton Organization and Biogenesis	GO:0003779(actin binding); GO:0003782(F-actin capping); GO:0008290(actin capping protein)	NA	NA	similar to F-actin capping protein beta subunit. [Fruit fly], complete
662	0	2	0	2			418	8964	11140228	11140507	1e-152	X	EAA12330	(AAAB01008964) agCP11439	6e-48	TC12032	Structural Molecule	662	Cytoskeleton Organization and Biogenesis	GO:0005860(non-muscle myosin) GO:0008570(myosin ATPase)	NA	GO:0016459(myosin)	similar to CG3201 (Mlc-c) Myosin II essential light chain (Nonmuscle myosin essential light chain). [Fruit fly], complete
666	0	1	0	1			455	8980	218871	219207	1e-169	X	EAA14494	(AAAB01008980) agCP8097	1e-51	TC12212	Structural Molecule	666	Cytoskeleton Organization and Biogenesis	GO:0008093(cytoskeletal adaptor)	NA	GO:0005886(plasma membrane); GO:0005803(secretory vesicle)	weakly similar to syntenin {Penaeus monodon}, partial (94%)
691	1	0	0	1			516	8964	11140864	11141118	1e-142	N	BM622446	17000687476312 A.Gam.ad.cDNA1	1e-140	TC12032	Structural Molecule	691	Cytoskeleton Organization and Biogenesis	GO:0005860(non-muscle myosin); GO:0008570(myosin ATPase)	NA	GO:0016459(myosin)	similar to Myosin II essential light chain (Nonmuscle myosin essential light chain). [Fruit fly], complete
801	3	4	5	12			1532	8847	337380	338631	0	X	EAA09436	(AAAB01008900) agCP15129	0	TC10947, actin 1D	Structural Molecule	801	Cytoskeleton Organization and Biogenesis	structural molecule; structural constituent of cytoskeleton	cytoskeleton organization and biogenesis	cytoskeleton; actin cytoskeleton	ND
802	0	1	1	2	Late		265	8900	1447373	1447597	1e-117	X	AAL90273	(AY089535) LD04994p [D. melanogster]	5e-15	CG10067 (Actin 57B)	Structural Molecule	802	Cytoskeleton Organization and Biogenesis	structural constituent of cytoskeleton	cytoskeleton organization and biogenesis	actin filament	NA
882	0	1	0	1			599	8960	12041110	12041430	0	X	EAA06816	(AAAB01008847) agCP7442	2e-06	TC10831	Structural Molecule	882	Cytoskeleton Organization and Biogenesis	GO:0005884(actin filament)	GO:0007010(cytoskeleton organization and biogenesis)	GO:0005200(structural constituent of cytoskeleton)	actin 1D^^agCP7442 [Anopheles gambiae str. PEST]^^
884	0	1	0	1			395	8987	14599301	14599695	0	X	EAA01685	(AAAB01008987) agCP12635 gb|EAA01686.1| (AAAB01008987) agCP11952	2e-63	TC10844	Structural Molecule	884	Cytoskeleton Organization and Biogenesis	GO:0005200 (structural constituent of cytoskeleton); GO:0045298 (tubulin) + GO:0005525 (GTP binding)	GO:0007017 (microtubule-based process)	GO:0005874 (microtubule)	alpha tubulin {Chironomus tentans}, complete
1097	0	1	1	2			683	8859	9400618	9401278	0	N	BM584168	17000687279957 A.Gam.ad.cDNA.blood1	0	TC13026	Binding	1097	Cytoskeleton Organization and Biogenesis	GO:0003779(actin binding)	GO:0008154(actin polymerization and/or depolymerization); GO:0003787(actin depolymerizing)	NA	similar to CG10724 gene product {Drosophila melanogaster}, complete
1265	0	0	1	1			405	8987	12940393	12940790	0	N	BM657862	17000687437963 A.Gam.ad.cDNA1	0	TC12246	Transporter	1265	Cytoskeleton Organization and Biogenesis	GO:0005875(microtubule associated protein); GO:0003777(microtubule motor) + GO:0005868(cytoplasmic dynein); GO:0008567(dynein ATPase)	GO:0007018(microtubule-based movement)	GO:0005856(cytoskeleton)	homologue to Dynein light chain 1 cytoplasmic (8 kDa dynein light chain) (Cut up protein). [Fruit fly], complete
1478	0	0	1	1			331	8987	7362694	7362940	1e-136	X	EAA01372	(AAAB01008987) agCP12028	3e-47	TC14701	Structural Molecule	1478	Cytoskeleton Organization and Biogenesis	GO:0005200(structural constituent of cytoskeleton)	GO:0006928(cell motility)	GO:0005885(Arp2/3 protein complex) GO:0015629(actin cytoskeleton)	similar to CG4560 gene product {Drosophila melanogaster}, partial (88%)
1500	0	0	1	1			618	8851	1022374	1022684	1e-176	N	BM590736	17000687384198 A.Gam.ad.cDNA.blood1	1e-160	TC12927	Cell Adhesion Molecule	1500	Cytoskeleton Organization and Biogenesis	GO:0007155(cell adhesion) + GO:0003779(actin binding); GO:0045296(cadherin binding); GO:0008092(cytoskeletal protein binding) + GO:0016343(cytoskeletal anchor protein); GO:0016342(catenin)	GO:0007016(cytoskeletal anchoring)	GO:0030055(cell-matrix junction); GO:0005915(zonula adherens)	similar to Alpha-catenin. [Fruit fly], partial (97%)
1563	0	1	0	1			430	8960	2315433	2315597	7e-86	X	AAN11924	(AE003549) CG32056-PB [D. melanogaster]	2e-30	CG6590 (GM13876p)	Enzyme	1563	Membrane Organization and Biogenesis	phospholipid scramblase	phospholipid scrambling	NA	ND
1890	0	1	0	1	Late	#	364	8851	1026429	1026791	0	X	EAA07275	(AAAB01008851) ebiP768	9e-55	TC12927	Binding	1890	Cytoskeleton Organization and Biogenesis	GO:0003779(actin binding) GO:0008092(cytoskeletal protein binding) GO:0016342(catenin)	GO:0007016(cytoskeletal anchoring) GO:0007155(cell adhesion)	GO:0005915(zonula adherens) GO:0030055(cell-matrix junction) GO:0016343(cytoskeletal anchor protein)	similar to CG17947 (alpha Catenin; LD30423p) [Fruit fly], partial (97%)
1939	0	0	1	1			387	8933	322633	323013	0	N	AJ282557	4A3A-AAZ-C-10-R An. gambiae immune competent 4A3A	1e-147	TC31242	Structural Molecule	1939	Cytoskeleton Organization and Biogenesis	GO:0005200 (structural constituent of cytoskeleton) GO:0005525 (GTP binding activity) GO:0045298 (tubulin)	GO:0007017 (microtubule-based process) GO:0007409 (axonogenesis) GO:0007411 (axon guidance) GO:0007507 (heart development) GO:0007627 (larval behavior (sensu Insecta)) GO:0009416 (response to light)	NA	homologue to Tubulin beta-3 chain. [Fruit fly], complete
1959	0	1	0	1			394	8966	3695999	3696239	1e-116	X	AAF52163	(AE003607) CG1106-PB [D. melanogaster]	2e-23	CG1106 (Gel "Gelsolin")	Binding	1959	Cytoskeleton Organization and Biogenesis	actin binding;	NA	actin filament; cytosol; extracellular	ND
1985	0	0	1	1			703	8900	1682053	1682537	0	X	EAA09440	(AAAB01008900) agCP14962	3e-53	TC13020	Binding	1985	Cytoskeleton Organization and Biogenesis	GO:0003779 (actin binding)	GO:0007010 (cytoskeleton organization and biogenesis);GO:0008064 (regulation of actin polymerization and/or depolymerization)GO:0030037(cell cycle dependent actin filament reorganization); GO:0030589 (pseudocleavage (sensu Insecta))	GO:0005200 (structural constituent of cytoskeleton); GO:0005884 (actin filament); GO:0005885 (Arp2/3 protein complex)	homologue to Arp66B gene product {Drosophila melanogaster}, complete
2066	0	0	1	1			546	8851	1021780	1022230	0	N	BM590736	17000687384198 A.Gam.ad.cDNA.blood1	6e-63	TC12927	Cell Adhesion Molecule	2066	Cytoskeleton Organization and Biogenesis	GO:0007155(cell adhesion) + GO:0003779(actin binding); GO:0045296(cadherin binding); GO:0008092(cytoskeletal protein binding) + GO:0016343(cytoskeletal anchor protein); GO:0016342(catenin)	GO:0007016(cytoskeletal anchoring)	GO:0030055(cell-matrix junction); GO:0005915(zonula adherens)	similar to Alpha-catenin. [Fruit fly], partial (97%)
2187	0	0	1	1			202	6483	14893	15094	1e-102	X	EAA02770	(AAAB01006483) agCP6718	1e-30	TC31011	Structural Molecule	2187	Cytoskeleton Organization and Biogenesis	structural molecule;	GO:0007010 (cytoskeleton organization and biogenesis)	GO:0005884 (actin filament)	homologue to Actin 3 muscle-specific. [Oriental fruit fly], complete
RESPONSE TO OXIDATIVE STRESS
34	2	1	5	8			735	8898	1665469	1665984	0	X	EAA09273	(AAAB01008898) agCP14153	1e-111	TC14013, Glutathione S-transferase D11	Antioxidant	34	Response to Oxidative Stress	enzyme; transferase; glutathione transferase	cell communication; response to external stimulus; response to biotic stimulus; defense response; immune response; humoral immune response; antimicrobial humoral response	NA	ND
35	0	4	3	7	Late	#	855	8880	1407780	1408378	0	X	Q93113	GLUTATHIONE S-TRANSFERASE 1-6 (GST CLASS-THETA) emb|CAB03593.1| (Z81292) GSTD1-6 protein [An. gambiae] gb|AAC79995	1e-110	Glutathione S-transferase 1-6	Antioxidant	35	Response to Oxidative Stress	enzyme; transferase; glutathione S-transferase	cell communication; response to external stimulus; response to biotic stimulus; defense response; immune response; humoral immune response; antimicrobial humoral response	NA	NA
172	2	0	2	4	Early		562	8816	4859270	4859540	1e-130	X	EAA05108	(AAAB01008816) agCP6896	7e-65	TC18832	Antioxidant	172	Response to Oxidative Stress	glutaredoxin	NA	NA	weakly similar to CG6852 (glutaredoxin) gene product {D. melanogaster}, partial (90%)
307	0	1	0	1			463	8986	5275996	5276383	1e-173	X	EAA00516	(AAAB01008986) agCP9336	8e-46	TC32993	Unknown	307	Response to Oxidative Stress	GO:0006825 (copper ion transport)	GO:0006825 (copper ion transport) GO:0006827 (high affinity iron ion transport) GO:0006979 (response to oxidative stress) GO:0016531 (copper chaperone activity)	NA	weakly similar to LD15555p {Drosophila melanogaster}, complete
620	0	0	2	2			485	8984	9812533	9812822	1e-161	X	AAL58538	(AY070234) glutathione S-transferase E3 [An. gambiae]	1e-73	Glutathione S-transferase	Antioxidant	620	Response to Oxidative Stress	enzyme; transferase; glutathione transferase	cell communication; response to external stimulus; response to biotic stimulus; defense response; immune response; humoral immune response; antimicrobial humoral response	NA	ND
622	0	0	1	1			456	8980	538441	538745	1e-172	X	AAF68382	(AF236124) thioredoxin 1 [An. gambiae] gb|EAA14367.1| (AAAB01008980) ebiP4582	5e-49	Thioredoxin 1	Antioxidant	622	Response to Oxidative Stress	enzyme; peroxidase; thioredoxin peroxidase	cell growth and maintenance; stress response; oxidative stress reponse	NA	ND
704	0	0	1	1			350	8880	1406678	1407026	0	X	EAA08605	(AAAB01008880) agCP2490	4e-36	TC37317, Glutathione S-transferase	Antioxidant	704	Response to Oxidative Stress	enzyme; transferase; glutathione transferase	cell communication; response to external stimulus; response to biotic stimulus; defense response; immune response; humoral immune response; antimicrobial humoral response	NA	ND
909	0	1	0	1	Early		195	8984	9810450	9810635	1e-101	X	AAG45163	(AF316635) glutathione S-transferase E1 [An. gambiae]	2e-20	Glutathione S-transferase 3-1	Antioxidant	909	Response to Oxidative Stress	enzyme; transferase; glutathione S-transferase	cell communication; response to external stimulus; response to biotic stimulus; defense response; immune response; humoral immune response; antimicrobial humoral response	NA	NA
910	0	0	1	1			412	8984	9809004	9809209	1e-108	X	AAG45164	(AF316636) glutathione S-transferase E2 [An. gambiae]	6e-28	Glutathione S-transferase E2	Antioxidant	910	Response to Oxidative Stress	enzyme; transferase; glutathione transferase	cell communication; response to external stimulus; response to biotic stimulus; defense response; immune response; humoral immune response; antimicrobial humoral response	NA	ND
931	0	1	0	1			510	8933	621123	621383	1e-145	X	EAA09899	(AAAB01008933) agCP11759	1e-73	TC11786	Antioxidant	931	Response to Oxidative Stress	GO:0004784(superoxide dismutase) GO:0008383(manganese superoxide dismutase)	GO:0006801(superoxide metabolism)	GO:0005759(mitochondrial matrix)	weakly similar to CG8905 (Sod2 "Superoxide dismutase 2 (Mn) "manganese superoxide dismutase") {Drosophila melanogaster}, partial (93%)
1012	0	0	4	4			655	8849	2536282	2536794	0	X	EAA07169	(AAAB01008849) agCP10692	6e-80	TC12135	Antioxidant	1012	Response to Oxidative Stress	GO:0004785 (copper, zinc superoxide dismutase)	GO:0006801 (superoxide metabolism) EC 1.15.1.1	GO:0005737 (cytoplasm)	weakly similar to superoxide dismutase (EC 1.15.1.1) (Cu-Zn) - fruit fly (Drosophila virilis), complete
1041	1	0	2	3			893	8849	1674668	1675054	0	X	EAA07207	(AAAB01008849) agCP10713	1e-115	TC11031, Glutathione S-transferase S1-2	Antioxidant	1041	Response to Oxidative Stress	enzyme; transferase; glutathione transferase	cell communication; response to external stimulus; response to biotic stimulus; defense response; immune response; humoral immune response; antimicrobial humoral response	NA	ND
1042	0	1	2	3			516	8986	8102109	8102313	1e-105	X	EAA00332	(AAAB01008986) agCP9864	2e-90	TC12164, 1-cys peroxiredoxin DPx-2540-2	Antioxidant	1042	Response to Oxidative Stress	enzyme; oxidoreductase; peroxidase	cell growth and maintenance; stress response; oxidative stress reponse	NA	ND
1065	0	0	3	3			137	8804	83740	83869	6e-45	N	AJ284424	4A3B-AAW-E-09-F An. gambiae immune competent 4A3B	2e-51	TC11227	Antioxidant	1065	Response to Oxidative Stress	GO:0016209(antioxidant); GO:0004602(glutathione peroxidase); GO:0004601(peroxidase); GO:0008379(thioredoxin peroxidase)	NA	GO:0005829(cytosol)	similar to 2-Cys thioredoxin peroxidase {Aedes aegypti}, complete
1482	0	0	1	1			158	8984	9812211	9812365	2e-74	X	AAL58538	(AY070234) glutathione S-transferase E3 [An. gambiae]	8e-06	Glutathione S-transferase E3	Antioxidant	1482	Response to Oxidative Stress	enzyme; transferase; glutathione transferase	cell communication; response to external stimulus; response to biotic stimulus; defense response; immune response; humoral immune response; antimicrobial humoral response	NA	ND
1684	0	1	0	1	Late	#	342	8804	84431	84661	1e-117	X	EAA03855	(AAAB01008804) agCP1990	2e-35	TC11227	Antioxidant	1684	Response to Oxidative Stress	GO:0004601(peroxidase) GO:0004602(glutathione peroxidase) GO:0008379(thioredoxin peroxidase) GO:0016209(antioxidant)	cell growth and maintenance; stress response; oxidative stress reponse	GO:0005829(cytosol	similar to gb|AAL37254.1| (AF323181) 2-Cys thioredoxin peroxidase [Aedes aegypti] 5e-27
1909	1	0	0	1			225	8980	539114	539324	1e-109	N	AJ283949	4A3B-AAH-C-12-F An. gambiae immune competent 4A3B	1e-107	TC11327	Enzyme	1909	Response to Oxidative Stress	GO:0030508(thiol-disulfide exchange intermediate)	NA	NA	thioredoxin 1 {Anopheles gambiae}, complete
2033	1	0	0	1	Middle	#	746	8898	1672566	1673171	0	X	EAA09147	(AAAB01008898) agCP14131	1e-120	TC17385	Antioxidant	2033	Response to Oxidative Stress	GO:0004364(glutathione S-transferase)	GO:0006803(glutathione conjugation reaction)	NA	similar to gb|AAM53610.1|AF513638_1 (AF513638) glutathione S-transferase D3 [An. gambiae] e-117
2078	1	0	0	1			658	8984	9807310	9807705	0	X	AAL59653	(AY070254) glutathione S-transferase E4 [An. gambiae]	4e-71	Glutathione S-transferase E4	Antioxidant	2078	Response to Oxidative Stress	enzyme; transferase; glutathione transferase	cell communication; response to external stimulus; response to biotic stimulus; defense response; immune response; humoral immune response; antimicrobial humoral response	NA	ND
2127	0	1	0	1			343	8986	8102593	8102854	1e-136	X	EAA00332	(AAAB01008986) agCP9864	6e-31	TC12164	Antioxidant	2127	Response to Oxidative Stress	GO:0004601(peroxidase) GO:0016209(antioxidant) GO:0016224(non-selenium glutathione peroxidase)	NA	NA	similar to CG11765 (Prx2540 "Peroxiredoxin 2540") 1-cys peroxiredoxin DPx-2540-1 {Drosophila melanogaster}, complete
2156	0	0	1	1	Late	#	542	8880	3392447	3392665	1e-120	X	EAA08586	(AAAB01008880) agCP2356	2e-43	TC12940	Unknown	2156	Response to Oxidative Stress	NA	NA	NA	similar to Mus spermatid-specific thioredoxin, also match to CG1815 gene product
2296	0	0	1	1			588	8807	1924679	1924904	1e-110	X	EAA03983	(AAAB01008807) agCP3166	5e-75	TC14410	Antioxidant	2296	Response to Oxidative Stress	GO:0008379(thioredoxin peroxidase)	GO:0007252(I-kappaB phosphorylation)	NA	ar to Peroxiredoxin 4 (Thioredoxin peroxidase AO372) (Thioredoxin-dependent peroxide reductase A0372) CG1274 (Jafrac2 "thioredoxin peroxidase 2; Peroxiredoxin 4156"), partial (73%)
2334	1	0	0	1			383	8880	3614672	3614912	1e-124	X	EAA08535	(AAAB01008880) agCP2389	3e-58	TC12931	Antioxidant	2334	Response to Oxidative Stress	glutathione peroxidase	NA	NA	similar to CG12013 gene product {Drosophila melanogaster}, partial (97%)
IMMUNE-RELATED/DEFENSE RESPONSE
28	17	3	0	20	Early		955	8987	14943052	14943642	0	X	EAA01687	(AAAB01008987) agCP11956	1e-142	TC10715, Serine protease (Z69978)	Enzyme	28	Immune-related/Defense Response	peptidase; serine-type peptidase	NA	NA	NA
32	2	3	4	9			639	8807	3383097	3383307	1e-116	X	Q17005	Lysozyme precursor (1,4-beta-N-acetylmuramidase) pir||JC5003 lysozyme (EC 3.2.1.17) precursor - African malaria mosquito gb|AAC47326.1| (U28809) lysozyme [An. gambiae]	5e-67	Lysozyme precursor (1,4-beta-N-acetylmuramidase)	Defense/Immunity Protein	32	Immune-related/Defense Response	defense/immunity protein; antimicrobial peptide; lysozyme + enzyme; hydrolase; lysozyme	cell communication; response to external stimulus; response to biotic stimulus; defense response; immune response; innate immune response; inflammatory response + cell communication; response to external stimulus; response to biotic stimulus ; response to pest/pathogen/parasite; inflammatory response; response to wounding; inflammatory response	extracellular; extracellular space	ND
68	1	0	0	1			193	8794	217313	217497	1e-100	X	EAA02509	(AAAB01005021) agCP11665	3e-13	TC13885	Enzyme	68	Immune-related/Defense Response	NA	NA	NA	serine protease 14D2 [Anopheles gambiae]^^agCP11665 [Anopheles gambiae str. PEST]^^
126	1	0	0	1			460	8964	2322618	2322792	2e-86	X	EAA12171	(AAAB01008964) agCP10937	1e-25	TC12076	Enzyme	126	Immune-related/Defense Response	GO:0003797(antibacterial peptide) GO:0006961(antibacterial humoral response (sensu Invertebrata))	GO:0017114(wide-spectrum protease inhibitor)	NA	identified as putative homologues by reciprocal BLAST analysis in ENSEMBL CG7068 (TepIII "Thiolester containing protein III")
153	2	0	0	2			251	8986	8953596	8953709	4e-45	N	BM621296	17000687446469 A.Gam.ad.cDNA1	2e-63	TC12116	Unknown	153	Immune-related/Defense Response	NA	NA	GO:0005576(extracellular)	weakly similar to fat-spondin {Drosophila melanogaster}, partial (15%)
180	1	0	1	2	Middle	#	528	8859	3227518	3227913	0	X	EAA07758	(AAAB01008859) agCP1111	4e-70	TC13431	Unknown	180	Immune-related/Defense Response	Epididymal secretory protein E1 precursor - biological_process unknown - molecular_function unknown - cellular_component unknown	NA	NA	NA
221	0	0	1	1	Late	#	606	8807	3388356	3388647	1e-158	X	EAA04406	(AAAB01008807) agCP3675	8e-79	TC474476	Enzyme	221	Immune-related/Defense Response	enzyme	cell communication; response to external stimulus; response to biotic stimulus; defense response; immune response; innate immune response; inflammatory response + cell communication; response to external stimulus; response to biotic stimulus ; response t	extracellular; extracellular space	similar to sp|Q17005|LYC_ANOGA Lysozyme precursor (1,4-beta-N-acetylmuramidase) pir||JC5003 lysozyme (EC 3.2.1.17) precursor - African malaria mosquito gb|AAC47326.1| (U28809) lysozyme [An. gambiae] 1e-50
418	1	0	3	4			656	8944	1827235	1827637	0	X	EAA10153	(AAAB01008944) agCP15402	3e-64	TC12336, Gambicin	Unknown	418	Immune-related/Defense Response	NA	cell communication; response to external stimulus; response to biotic stimulus; defense response; immune response; humoral immune response; antimicrobial humoral response	NA	ND
659	0	0	1	1			343	8807	3140140	3140290	5e-80	X	EAA04458	(AAAB01008807) agCP3967	3e-56	TC17074	Defense/Immunity Protein	659	Immune-related/Defense Response	lysozyme	antimicrobial humoral response (sensu Invertebrata)	NA	weakly similar to CG11159 gene product {Drosophila melanogaster}, partial (69%)
804	0	1	0	1			506	8960	17845546	17845795	1e-139	X	CAA09389	(AJ010903) ICHIT protein [An. gambiae]	5e-31	ICHIT protein	Defense/Immunity Protein	804	Immune-related/Defense Response	defense/immunity protein; antimicrobial peptide	cell communication; response to external stimulus; response to biotic stimulus; defense response	NA	ND
832	1	0	1	2	Early	#	318	8811	1718220	1718532	1e-151	N	BM635649	17000687559053 A.Gam.ad.cDNA1	3e-64	TC14492	Defense/Immunity Protein	832	Immune-related/Defense Response	GO:0004888(transmembrane receptor)	GO:0006952(defense response) + GO:0006960(antimicrobial humoral response (sensu Invertebrata)); GO:0006963(antibacterial polypeptide induction) + GO:0006966(antifungal humoral response (sensu Invertebrata)) + GO:0006967(antifungal polypeptide induction) + GO:00	GO:0016021(integral membrane protein); GO:0005887(integral plasma membrane protein)	weakly similar to Toll (AgToll) {An. gambiae}, partial (20%)
995	0	2	2	4	Middle	#	720	8960	23616	23997	0	X	EAA11001	(AAAB01008960) agCP5701	1e-30	TC10751	Enzyme	995	Immune-related/Defense Response	NA	NA	NA	weakly similar to gb|AAK98781.1| (AY044834) serine protease Ssp3 [Stomoxys calcitrans] 2e-24
1049	0	2	0	2			529	8944	1995046	1995300	1e-138	X	EAA10138	(AAAB01008944) agCP15205	1e-78	TC14813, TEP12	Defense/Immunity Protein	1049	Immune-related/Defense Response	antibacterial peptide; alpha-2 macroglobulin	antibacterial humoral response (sensu Invertebrata	NA	identified as putative homologues by reciprocal BLAST analysis in ENSEMBL CG7586 (Mcr)
1095	1	1	0	2	Late	#	696	8960	16595875	16596267	0	X	EAA11334	(AAAB01008960) agCP6381	7e-30	TC20588	Unknown	1095	Immune-related/Defense Response	NA	defense response; signal transduction	NA	weakly similar to GH03577p (CG5140) {D. melanogaster}, partial (72%)
1120	0	1	1	2			284	8986	8676449	8676732	1e-159	X	EAA00414	(AAAB01008986) agCP9557	5e-31	TC12016, Serine protease	Enzyme	1120	Immune-related/Defense Response	peptidase; serine-type peptidase	NA	NA	ND
1197	0	0	1	1			459	8847	1123621	1123927	1e-173	X	EAA06859	(AAAB01008847) agCP7366	3e-25	TC11341, Cecropin CecB	Defense/Immunity Protein	1197	Immune-related/Defense Response	antibacterial peptide	antibacterial humoral response (sensu Invertebrata)	NA	ND
1286	0	0	1	1			308	8898	2844394	2844678	1e-149	X	EAA09116	(AAAB01008898) agCP14093	4e-28	TC13212, Gram negative bacteria binding protein, putative	Defense/Immunity Protein	1286	Immune-related/Defense Response	defense/immunity protein; antimicrobial peptide; bacterial binding; gram-negative bacterial binding	cell communication; response to external stimulus; response to biotic stimulus; defense response	NA	ND
1364	0	0	1	1	Late	#	332	8948	918161	918491	1e-166	X	EAA10406	(AAAB01008948) agCP2049	2e-54	TC11918	Binding	1364	Immune-related/Defense Response	GO:0005509(calcium ion binding) GO:0005530(lectin) GO:0008229(opsonin)	GO:0006960(antimicrobial humoral response (sensu Invertebrata)) GO:0008228(opsinization)	NA	weakly similar to Ficolin 2 precursor (Collagen/fibrinogen domain-containing protein 2) (Ficolin-B) (Ficolin B), partial (58%)
1616	0	1	0	1			502	8980	7957050	7957284	1e-128	X	CAB90818	(AJ276486) serine protease [An. gambiae]	7e-79	Serine protease (AJ276486)	Enzyme	1616	Immune-related/Defense Response	NA	NA	NA	ND
1701	0	1	0	1			322	8794	212210	212531	0	X	AAB62929	(AF007166) serine protease 14D [An. gambiae]	2e-56	Serine protease 14D	Enzyme	1701	Immune-related/Defense Response	peptidase; serine-type peptidase	NA	NA	sequence similarity to the Drosophila melanogaster serine protease easter
1922	0	0	1	1			733	8816	1069890	1070396	0	X	EAA05160	(AAAB01008816) agCP6864	2e-55	TC17333	Binding	1922	Immune-related/Defense Response	GO:0005509(calcium ion binding) GO:0005530(lectin) GO:0008229(opsonin)	GO:0006960(antimicrobial humoral response (sensu Invertebrata)) GO:0008228(opsinization)	NA	weakly similar to Ficolin 2 precursor (Collagen/fibrinogen domain-containing protein 2) (Ficolin-B) (Ficolin B), partial (49%)
1997	1	0	0	1			689	8859	9665976	9666551	0	N	AF444782	An. gambiae Toll9 (Toll9) gene, complete cds	4e-06	Toll9	Defense/Immunity Protein	1997	Immune-related/Defense Response	NA	defense/immunity protein; signal transduction	NA	ND
2030	0	0	1	1			483	8807	3137120	3137454	0	X	EAA04667	(AAAB01008807) agCP3164	3e-82	TC29576	Defense/Immunity Protein	2030	Immune-related/Defense Response	lysozyme	antimicrobial humoral response (sensu Invertebrata)	NA	weakly similar to CG11159-PA {Drosophila melanogaster}, partial (30%)
2038	1	0	0	1			285	8975	72415	72691	1e-155	N	AJ420785	An. gambiae spi21F gene for serpin	1e-71	Serpin spi21F	Enzyme Regulator	2038	Immune-related/Defense Response	enzyme regulator; enzyme inhibitor; protease inhibitor; endopeptidase inhibitor; serine protease inhibitor; serpin	NA	NA	ND
2178	0	0	1	1			306	8847	1121909	1122047	6e-73	X	EAA06858	(AAAB01008847) agCP7503	6e-21	TC12217, Cecropin precursor	Defense/Immunity Protein	2178	Immune-related/Defense Response	antibacterial peptide	antibacterial humoral response (sensu Invertebrata)	NA	ND
CHEMOSENSORY PERCEPTION
154	1	1	0	2			300	8846	10868755	10868867	5e-56	N	BM653101	17000687377444 A.Gam.ad.cDNA1	3e-19	TC17078	Enzyme	154	Response to External Stimulus	GO:0008525(phosphatidylcholine transporter); GO:0008526(phosphatidylinositol transporter) + GO:0005388(calcium-transporting ATPase) + GO:0005509(calcium ion binding); GO:0005545(phosphatidylinositol binding)	GO:0007601(vision); GO:0045494(photoreceptor maintenance); GO:0007602(phototransduction); GO:0016056(rhodopsin mediated signaling);GO:0016059(deactivation of rhodopsin mediated signaling) + GO:0007608(olfaction)	GO:0005886(plasma membrane); GO:0005887(integral plasma membrane protein); GO:0016021(integral membrane protein) + GO:0016029(subrhabdomeral cisterna)	similar to rdgB gene product {alt 1} [Drosophila melanogaster], partial (43%)
1183	1	0	0	1			571	8964	7518613	7519127	0	X	EAA12338	(AAAB01008964) agCP11545	5e-67	Sensory appendage protein	Binding	1183	Response to External Stimulus	ligand binding or carrier; odorant binding	cell communication; response to external stimulus; perception of external stimulus; response to abiotic stimulus; perception of abiotic stimulus; perception of chemical substance; chemosensory perception	NA	ND
1184	0	0	1	1			304	8964	7532868	7533170	1e-154	X	EAA12322	(AAAB01008964) agCP11484	3e-31	Sensory appendage protein	Binding	1184	Response to External Stimulus	ligand binding or carrier; odorant binding	cell communication; response to external stimulus; perception of external stimulus; response to abiotic stimulus; perception of abiotic stimulus; perception of chemical substance; chemosensory perception	NA	ND
1963	1	0	0	1			332	8880	3876372	3876697	0	X	EAA08553	(AAAB01008880) agCP2377	3e-38	TC11927, Q1327 takeout (putative odorant binding protein)	Binding	1963	Response to External Stimulus	ligand binding or carrier; odorant binding	NA	NA	weakly similar to takeout {Aedes aegypti} takeout (putative odorant binding protein, partial (91%)
UNKNOWN
1378	1	0	0	1			658	8948	2463169	2463581	0	X	EAA10486	(AAAB01008948) agCP2165	6e-89	TC20077, selenoprotein	Binding	1378	Unknown	NA	NA	NA	homologue to selenoprotein {Anopheles gambiae}, complete
1876	1	0	0	1			506	8960	16498361	16498723	0	X	EAA10808	(AAAB01008960) agCP5724	4e-79	TC17685	Binding	1876	Unknown	GTP binding	NA	NA	weakly similar to RE04047p (CG4789) {Drosophila melanogaster}, partial (44%)
2150	1	0	0	1	Late		177	8987	1676706	1676852	6e-78	X	EAA01596	(AAAB01008987) agCP12321	8e-08	TC13348	Binding	2150	Unknown	phosphatidylethanolamine binding	NA	NA	weakly similar to CG17919 gene product {D. melanogaster}, partial (61%)
2387	1	0	0	1			262	8807	3008623	3008884	1e-146	X	EAA04442	(AAAB01008807) agCP3770	1e-48	TC474512, CTLMA3	Binding	2387	Unknown	ligand binding or carrier; lectin	NA	NA	NA
1777	1	0	0	1			666	3056	1010	1414	0	X	EAA08312	(AAAB01008879) agCP2889	8e-89	TC17975	Binding	1777	Unknown	NA	NA	NA	weakly similar to endothelial zinc finger protein induced by tumor necrosis factor alpha {Homo sapiens}, partial (33%)
635	1	0	0	1			268	8846	1203283	1203460	4e-92	N	BM615934	17000687147522 A.Gam.ad.cDNA.blood1	1e-90	TC28337	Binding	635	Unknown	NA	NA	NA	similar to CG2839-PA {Drosophila melanogaster}, partial (3%)
2441	1	0	0	1			342	8846	24969	25213	1e-136	X	EAA06540	(AAAB01008846) agCP13113	3e-07	TC31348	Enzyme	2441	Unknown	NA	GO:0000004 (biological_process unknown)	GO:0008372 (cellular_component unknown) EC 2.7.1.-	homologue to Casein kinase I alpha isoform (EC 2.7.1.-) (CKI-alpha) (CK1). [Human], partial (49%)
1373	1	0	0	1			608	8807	850613	850961	0	X	EAA04060	(AAAB01008807) agCP3679	4e-62	TC14304	Enzyme	1373	Unknown	GO:0003924(GTPase)	NA	NA	similar to GH16429p (CG8707) {Drosophila melanogaster}, partial (90%)
2344	1	0	0	1			468	8987	10375507	10375750	1e-120	X	EAA00831	(AAAB01008987) agCP12286	2e-65	TC13615	Enzyme	2344	Unknown	protein kinase	NA	NA	similar to CG11859 gene product {Drosophila melanogaster}, partial (57%)
2474	1	0	0	1	Early		195	8823	166422	166611	2e-62	N	BM626785	17000687496148 A.Gam.ad.cDNA1	5e-61	TC13230	Enzyme	2474	Unknown	sulfotransferase	NA	NA	weakly similar to CG5428 gene product {D. melanogaster}, partial (63%)
2450	1	0	0	1			533	8980	13365545	13365710	8e-83	X	EAA14002	(AAAB01008980) agCP8757	3e-92	TC18497	Enzyme	2450	Unknown	NA	NA	NA	ND
1887	1	0	0	1			687	8987	16208100	16208434	1e-174	X	AAF56072	(AE003741) CG6660-PA [D. melanogaster]	2e-14	CG6660	Unknown	1887	Unknown	NA	NA	NA	ND
741	1	0	0	1	Middle		549	8984	3524863	3525411	0	N	AJ439353	An. gambiae BAC clone 30E5	1e-36	NA	Unknown	741	Unknown	NA	NA	NA	NA
463	1	0	0	1	Late	#	647	8898	327617	328221	0	N	AC073834	H. sapiens BAC clone RP11-250N10 from 2, complete sequence	4e-06	NA	Unknown	463	Unknown	NA	NA	NA	NA
1326	1	0	0	1			143	3441	733	875	1e-70	N	AJ441131	An. gambiae BAC clone 8N20	3e-69	NA	Unknown	1326	Unknown	NA	NA	NA	ND
2399	1	0	0	1			246	NA	NA	NA	NA	X	NP_611578	(NM_137734) CG10500 gene product [D. melanogaster]	2e-15	CG10500	Unknown	2399	Unknown	NA	NA	NA	ND
1358	1	0	0	1			255	8181	142945	143191	1e-135	N	AF170018	An. gambiae clone I15 genomic sequence	1e-37	NA	Unknown	1358	Unknown	NA	NA	NA	ND
1969	1	0	0	1			402	8859	3442354	3442753	0	N	BM610843	17000659179177 A.Gam.ad.cDNA.blood1	1e-149	NA	Unknown	1969	Unknown	NA	NA	NA	NA
136	1	0	0	1			178	8960	3136895	3137064	1e-91	N	BM651227	17000659183771 A.Gam.ad.cDNA1	1e-92	NA	Unknown	136	Unknown	NA	NA	NA	NA
188	1	0	0	1			428	8807	4973401	4973671	1e-151	N	BM613487	17000659200492 A.Gam.ad.cDNA.blood1	0	NA	Unknown	188	Unknown	NA	NA	NA	NA
550	1	0	0	1			179	8964	8808930	8809100	3e-92	N	BM631877	17000668812928 A.Gam.ad.cDNA1	2e-32	NA	Unknown	550	Unknown	NA	NA	NA	NA
1756	1	0	0	1			406	8960	10587039	10587442	0	N	BM599510	17000687044505 A.Gam.ad.cDNA.blood1	1e-176	NA	Unknown	1756	Unknown	NA	NA	NA	NA
890	1	0	0	1			203	8960	10611346	10611548	1e-111	N	BM599792	17000687049844 A.Gam.ad.cDNA.blood1	1e-109	NA	Unknown	890	Unknown	NA	NA	NA	NA
158	1	0	0	1			171	8859	1286262	1286295	2	N	BM600153	17000687050961 A.Gam.ad.cDNA.blood1	2e-07	NA	Unknown	158	Unknown	NA	NA	NA	NA
917	1	0	0	1			632	8980	12532387	12532970	0	N	BM600220	17000687051248 A.Gam.ad.cDNA.blood1	2e-96	NA	Unknown	917	Unknown	NA	NA	NA	NA
2052	1	0	0	1			388	8964	10031733	10032054	1e-173	N	BM601117	17000687067367 A.Gam.ad.cDNA.blood1	1e-169	NA	Unknown	2052	Unknown	NA	NA	NA	NA
1764	1	0	0	1			111	8859	11002188	11002296	9e-45	N	BM602178	17000687069239 A.Gam.ad.cDNA.blood1	6e-22	NA	Unknown	1764	Unknown	NA	NA	NA	NA
1760	1	0	0	1			293	8987	5737009	5737297	1e-150	N	BM607424	17000687085123 A.Gam.ad.cDNA.blood1	1e-148	NA	Unknown	1760	Unknown	NA	NA	NA	NA
898	1	0	0	1			458	8944	6592770	6593135	0	N	BM608313	17000687086276 A.Gam.ad.cDNA.blood1	0	NA	Unknown	898	Unknown	NA	NA	NA	NA
466	1	0	0	1			142	8987	3124673	3124813	7e-73	N	BM611647	17000687116912 A.Gam.ad.cDNA.blood1	6e-33	NA	Unknown	466	Unknown	NA	NA	NA	NA
2402	1	0	0	1			143	8807	5307684	5307810	4e-60	N	BM616679	17000687149083 A.Gam.ad.cDNA.blood1	2e-13	NA	Unknown	2402	Unknown	NA	NA	NA	NA
621	1	0	0	1			727	8960	18478975	18479326	0	N	BM618075	17000687160373 A.Gam.ad.cDNA.blood1	1e-167	NA	Unknown	621	Unknown	NA	NA	NA	NA
2460	1	0	0	1			209	8898	2021815	2021988	2e-64	N	BM576282	17000687162243 A.Gam.ad.cDNA.blood1	5e-63	NA	Unknown	2460	Unknown	NA	NA	NA	NA
845	1	0	0	1			437	8986	11637194	11637340	3e-66	N	BM580985	17000687243655 A.Gam.ad.cDNA.blood1	3e-21	NA	Unknown	845	Unknown	NA	NA	NA	NA
60	1	0	0	1			160	8811	2501259	2501417	8e-77	N	BM584112	17000687279890 A.Gam.ad.cDNA.blood1	7e-75	NA	Unknown	60	Unknown	NA	NA	NA	NA
1723	1	0	0	1			678	8849	225576	226253	0	N	BM642871	17000687311124 A.Gam.ad.cDNA1	0	NA	Unknown	1723	Unknown	NA	NA	NA	NA
124	1	0	0	1			223	8980	1521878	1522016	3e-68	N	BM650304	17000687370667 A.Gam.ad.cDNA1	9e-60	NA	Unknown	124	Unknown	NA	NA	NA	NA
366	1	0	0	1			569	8794	930797	931358	0	N	BM651871	17000687374797 A.Gam.ad.cDNA1	0	NA	Unknown	366	Unknown	NA	NA	NA	NA
811	1	0	0	1			516	8980	8627590	8628053	0	N	BM652709	17000687376849 A.Gam.ad.cDNA1	1e-107	NA	Unknown	811	Unknown	NA	NA	NA	NA
850	1	0	0	1			339	8987	13243772	13243874	2e-51	N	BM652961	17000687377264 A.Gam.ad.cDNA1	5e-47	NA	Unknown	850	Unknown	NA	NA	NA	NA
2388	1	0	0	1			160	8846	8530002	8530152	4e-63	N	BM618321	17000687438361 A.Gam.ad.cDNA1	4e-52	NA	Unknown	2388	Unknown	NA	NA	NA	NA
1874	1	0	0	1			685	8986	6562764	6563440	0	N	BM619029	17000687439854 A.Gam.ad.cDNA1	0	NA	Unknown	1874	Unknown	NA	NA	NA	NA
958	1	0	0	1			377	8816	17767	18012	1e-115	N	BM623211	17000687478113 A.Gam.ad.cDNA1	1e-123	NA	Unknown	958	Unknown	NA	NA	NA	NA
1782	1	0	0	1			342	8944	2580326	2580662	0	N	BM625629	17000687493375 A.Gam.ad.cDNA1	7e-46	NA	Unknown	1782	Unknown	NA	NA	NA	NA
690	1	0	0	1			376	8846	19264	19618	1e-160	N	BM626694	17000687495808 A.Gam.ad.cDNA1	1e-151	NA	Unknown	690	Unknown	NA	NA	NA	NA
844	1	0	0	1			238	8847	524797	524983	1e-101	N	BM627215	17000687496545 A.Gam.ad.cDNA1	7e-33	NA	Unknown	844	Unknown	NA	NA	NA	NA
656	1	0	0	1			641	8986	5118575	5119064	0	N	BM627834	17000687497463 A.Gam.ad.cDNA1	0	NA	Unknown	656	Unknown	NA	NA	NA	NA
1775	1	0	0	1			362	8898	2295926	2296287	0	N	BM630125	17000687500927 A.Gam.ad.cDNA1	1e-97	NA	Unknown	1775	Unknown	NA	NA	NA	NA
1846	1	0	0	1			159	8960	14594828	14594953	7e-59	N	BM632420	17000687504247 A.Gam.ad.cDNA1	2e-50	NA	Unknown	1846	Unknown	NA	NA	NA	NA
945	1	0	0	1			720	8859	9573798	9574211	0	N	BM636877	17000687563017 A.Gam.ad.cDNA1	1e-86	NA	Unknown	945	Unknown	NA	NA	NA	NA
2085	1	0	0	1			324	8960	15960262	15960582	0	N	AJ282120	4A3A-AAP-B-01-R An. gambiae immune competent 4A3A	5e-90	NA	Unknown	2085	Unknown	NA	NA	NA	NA
968	1	0	0	1			543	8858	38047	38590	0	N	AJ282572	4A3A-AAZ-E-05-R An. gambiae immune competent 4A3A	1e-171	NA	Unknown	968	Unknown	NA	NA	NA	NA
1730	1	0	0	1			623	8986	4307017	4307639	0	N	AJ284169	4A3B-AAJ-F-10-F An. gambiae immune competent 4A3B	1e-165	NA	Unknown	1730	Unknown	NA	NA	NA	NA
438	1	0	0	1			297	8879	2089635	2089929	1e-113	N	AJ284261	4A3B-AAU-G-03-F An. gambiae immune competent 4A3B	2e-94	NA	Unknown	438	Unknown	NA	NA	NA	NA
1331	1	0	0	1			213	8900	1111945	1112160	1e-100	N	AL694033	AL694033 NAP1 NAP1-P16-A-10-5.	1e-98	NA	Unknown	1331	Unknown	NA	NA	NA	NA
2448	1	0	0	1			150	8987	12054624	12054773	8e-80	N	AL694283	AL694283 NAP1 NAP1-P18-E-02-5.	2e-78	NA	Unknown	2448	Unknown	NA	NA	NA	NA
602	1	0	0	1			393	8964	7422365	7422596	1e-128	N	AL694404	AL694404 NAP1 NAP1-P20-G-01-5.	2e-73	NA	Unknown	602	Unknown	NA	NA	NA	NA
1831	1	0	0	1			476	8898	3764353	3764826	0	N	AL695653	AL695653 NAP1 NAP1-P33-G-10-5.	9e-31	NA	Unknown	1831	Unknown	NA	NA	NA	NA
2023	1	0	0	1			740	8980	9565916	9566528	0	N	AL697440	AL697440 NAP1 NAP1-P65-G-01-5.	3e-78	NA	Unknown	2023	Unknown	NA	NA	NA	NA
993	1	0	0	1			139	NA	NA	NA	NA	N	AC010043	D. melanogaster 3L BAC RP98-12K4 (Roswell Park Cancer Institute	6e-25	NA	Unknown	993	Unknown	NA	NA	NA	ND
731	1	0	0	1			246	8964	6737971	6738062	2e-41	N	AL1617749	Human DNA sequence from clone RP11-245B11 on chromosome 13, complete	2e-06	NA	Unknown	731	Unknown	NA	NA	NA	ND
2040	1	0	0	1			404	8964	11120645	11121045	0	N	AC093529	H. sapiens chromosome 5 clone RP11-29K14, complete sequence	0.0001	NA	Unknown	2040	Unknown	NA	NA	NA	ND
938	1	0	0	1			152	8805	611797	611855	6e-20	N	AL710666	DKFZp686C1572_r1 686 (synonym: hlcc3) H. sapiens cDNA clone	2e-06	NA	Unknown	938	Unknown	NA	NA	NA	NA
2364	1	0	0	1	Late	#	672	8807	2407162	2407817	0	N	BM577579	17000687163982 A.Gam.ad.cDNA.blood1	4e-46	NA	Unknown	2364	Unknown	NA	NA	NA	NA
1007	1	0	0	1	Early	#	707	8898	1146044	1146750	0	N	BM578612	17000687165871 A.Gam.ad.cDNA.blood1	0	NA	Unknown	1007	Unknown	NA	NA	NA	NA
1956	1	0	0	1	Middle		383	8807	2438588	2438880	1e-164	N	BM578678	17000687166267 A.Gam.ad.cDNA.blood1	1e-163	NA	Unknown	1956	Unknown	NA	NA	NA	NA
764	1	0	0	1	Early		283	8898	2292874	2293042	7e-91	N	BM584541	17000687280736 A.Gam.ad.cDNA.blood1	2e-89	NA	Unknown	764	Unknown	NA	NA	NA	NA
903	1	0	0	1	Middle	#	393	8987	4355724	4356042	1e-162	N	BM641449	17000687307990 A.Gam.ad.cDNA1	5e-19	NA	Unknown	903	Unknown	NA	NA	NA	NA
2048	1	0	0	1	Early		318	8849	224255	224574	1e-154	N	BM645341	17000687316352 A.Gam.ad.cDNA1	2e-12	NA	Unknown	2048	Unknown	NA	NA	NA	NA
2098	1	0	0	1	Middle		486	8986	8971782	8972267	0	N	BM653789	17000687378962 A.Gam.ad.cDNA1	0	NA	Unknown	2098	Unknown	NA	NA	NA	NA
330	1	0	0	1	Middle	#	195	8963	2104847	2105034	1e-102	N	BM628205	17000687498244 A.Gam.ad.cDNA1	1e-89	NA	Unknown	330	Unknown	NA	NA	NA	NA
638	1	0	0	1	Late	#	361	8807	4852035	4852184	7e-67	N	AJ282353	4A3A-AAT-A-04-R An. gambiae immune competent 4A3A	2e-65	NA	Unknown	638	Unknown	NA	NA	NA	NA
790	1	0	0	1	Early	#	611	8960	16546184	16546523	1e-178	N	AL694055	AL694055 NAP1 NAP1-P16-B-10-5.	5e-42	NA	Unknown	790	Unknown	NA	NA	NA	NA
79	1	0	0	1	Late		227	8980	2824686	2824907	1e-115	U	NA	NA	NA	NA	Unknown	79	Unknown	NA	NA	NA	NA
89	1	0	0	1	Late		118	8978	316472	316575	1e-28	U	NA	NA	NA	NA	Unknown	89	Unknown	NA	NA	NA	NA
187	1	0	0	1	Early		132	8960	9905073	9905202	1e-65	U	NA	NA	NA	NA	Unknown	187	Unknown	NA	NA	NA	NA
224	1	0	0	1	Early		189	8848	1240750	1240873	2e-59	U	NA	NA	NA	NA	Unknown	224	Unknown	NA	NA	NA	NA
369	1	0	0	1	Late		536	8960	17881066	17881509	0	U	NA	NA	NA	NA	Unknown	369	Unknown	NA	NA	NA	NA
370	1	0	0	1	Late	#	141	8839	1878855	1878969	3e-56	U	NA	NA	NA	NA	Unknown	370	Unknown	NA	NA	NA	NA
509	1	0	0	1	Middle	#	169	8980	7123841	7123972	1e-66	U	NA	NA	NA	NA	Unknown	509	Unknown	NA	NA	NA	NA
611	1	0	0	1	Middle		482	8960	10479521	10479821	1e-166	U	NA	NA	NA	NA	Unknown	611	Unknown	NA	NA	NA	NA
720	1	0	0	1	Early	#	778	8844	16372	16814	0	U	NA	NA	NA	NA	Unknown	720	Unknown	NA	NA	NA	NA
870	1	0	0	1	Early	#	439	8960	3476126	3476341	1e-118	U	NA	NA	NA	NA	Unknown	870	Unknown	NA	NA	NA	NA
918	1	0	0	1	Middle		630	8987	10554876	10555488	0	U	NA	NA	NA	NA	Unknown	918	Unknown	NA	NA	NA	NA
941	1	0	0	1	Early	#	296	8859	2589922	2590114	5e-86	U	NA	NA	NA	NA	Unknown	941	Unknown	NA	NA	NA	NA
1316	1	0	0	1	Early	#	231	8851	1293562	1293706	1e-59	U	NA	NA	NA	NA	Unknown	1316	Unknown	NA	NA	NA	NA
1552	1	0	0	1	Middle		312	8859	167341	167569	1e-104	U	NA	NA	NA	NA	Unknown	1552	Unknown	NA	NA	NA	NA
1755	1	0	0	1	Late		184	8816	4853146	4853328	2e-82	U	NA	NA	NA	NA	Unknown	1755	Unknown	NA	NA	NA	NA
1841	1	0	0	1	Middle		251	8987	519062	519308	1e-137	U	NA	NA	NA	NA	Unknown	1841	Unknown	NA	NA	NA	NA
1965	1	0	0	1	Middle	#	333	8987	1092049	1092375	1e-159	U	NA	NA	NA	NA	Unknown	1965	Unknown	NA	NA	NA	NA
1995	1	0	0	1	Late		473	8968	2686603	2687073	0	U	NA	NA	NA	NA	Unknown	1995	Unknown	NA	NA	NA	NA
2004	1	0	0	1	Early		222	8807	6388220	6388441	1e-120	U	NA	NA	NA	NA	Unknown	2004	Unknown	NA	NA	NA	NA
2076	1	0	0	1	Early	#	628	8964	11275307	11275931	0	U	NA	NA	NA	NA	Unknown	2076	Unknown	NA	NA	NA	NA
2117	1	0	0	1	Early		273	8963	1575004	1575205	1e-73	U	NA	NA	NA	NA	Unknown	2117	Unknown	NA	NA	NA	NA
2163	1	0	0	1	Late		143	8816	1951993	1952099	5e-47	U	NA	NA	NA	NA	Unknown	2163	Unknown	NA	NA	NA	NA
2328	1	0	0	1	Early	#	591	8980	6232248	6232545	1e-152	U	NA	NA	NA	NA	Unknown	2328	Unknown	NA	NA	NA	NA
2356	1	0	0	1	Late	#	352	8807	1598369	1598660	1e-157	U	NA	NA	NA	NA	Unknown	2356	Unknown	NA	NA	NA	NA
2357	1	0	0	1	Early	#	213	8960	10984948	10985055	2e-47	U	NA	NA	NA	NA	Unknown	2357	Unknown	NA	NA	NA	NA
41	1	0	0	1			114	8966	1780754	1780847	2e-46	U	NA	NA	NA	NA	Unknown	41	Unknown	NA	NA	NA	NA
49	1	0	0	1			148	8851	1240255	1240400	4e-57	U	NA	NA	NA	NA	Unknown	49	Unknown	NA	NA	NA	NA
63	1	0	0	1			340	8958	157862	158198	1e-172	U	NA	NA	NA	NA	Unknown	63	Unknown	NA	NA	NA	NA
72	1	0	0	1			224	8943	66368	66587	1e-121	U	NA	NA	NA	NA	Unknown	72	Unknown	NA	NA	NA	NA
85	1	0	0	1			164	8987	14125126	14125276	3e-76	U	NA	NA	NA	NA	Unknown	85	Unknown	NA	NA	NA	NA
135	1	0	0	1			598	8980	15505664	15505938	1e-154	U	NA	NA	NA	NA	Unknown	135	Unknown	NA	NA	NA	NA
146	1	0	0	1			156	8846	1300473	1300624	2e-49	U	NA	NA	NA	NA	Unknown	146	Unknown	NA	NA	NA	NA
184	1	0	0	1			162	8948	1030097	1030245	8e-77	U	NA	NA	NA	NA	Unknown	184	Unknown	NA	NA	NA	NA
186	1	0	0	1			237	8847	2159515	2159703	2e-90	U	NA	NA	NA	NA	Unknown	186	Unknown	NA	NA	NA	NA
194	1	0	0	1			191	8933	1908802	1908969	2e-81	U	NA	NA	NA	NA	Unknown	194	Unknown	NA	NA	NA	NA
222	1	0	0	1			554	8904	1554210	1554372	6e-87	U	NA	NA	NA	NA	Unknown	222	Unknown	NA	NA	NA	NA
226	1	0	0	1			797	8987	15629516	15630308	0	U	NA	NA	NA	NA	Unknown	226	Unknown	NA	NA	NA	NA
259	1	0	0	1			551	8960	112972	113265	1e-145	U	NA	NA	NA	NA	Unknown	259	Unknown	NA	NA	NA	NA
262	1	0	0	1			170	8807	3302992	3303161	1e-91	U	NA	NA	NA	NA	Unknown	262	Unknown	NA	NA	NA	NA
329	1	0	0	1			209	8816	1589158	1589365	1e-114	U	NA	NA	NA	NA	Unknown	329	Unknown	NA	NA	NA	NA
347	1	0	0	1			127	8948	1472184	1472307	1e-59	U	NA	NA	NA	NA	Unknown	347	Unknown	NA	NA	NA	NA
371	1	0	0	1			217	8844	2294991	2295082	4e-36	U	NA	NA	NA	NA	Unknown	371	Unknown	NA	NA	NA	NA
420	1	0	0	1			238	8964	11648766	11649001	1e-124	U	NA	NA	NA	NA	Unknown	420	Unknown	NA	NA	NA	NA
440	1	0	0	1			344	8949	20838	21178	0	U	NA	NA	NA	NA	Unknown	440	Unknown	NA	NA	NA	NA
442	1	0	0	1			151	8987	2190729	2190825	8e-40	U	NA	NA	NA	NA	Unknown	442	Unknown	NA	NA	NA	NA
486	1	0	0	1			112	8986	10554951	10555062	3e-57	U	NA	NA	NA	NA	Unknown	486	Unknown	NA	NA	NA	NA
500	1	0	0	1			146	8984	7388986	7389127	6e-62	U	NA	NA	NA	NA	Unknown	500	Unknown	NA	NA	NA	NA
511	1	0	0	1			344	8816	2570154	2570488	1e-168	U	NA	NA	NA	NA	Unknown	511	Unknown	NA	NA	NA	NA
542	1	0	0	1			212	8944	2755430	2755579	5e-80	U	NA	NA	NA	NA	Unknown	542	Unknown	NA	NA	NA	NA
543	1	0	0	1			182	NA	NA	NA	NA	U	NA	NA	NA	NA	Unknown	543	Unknown	NA	NA	NA	NA
558	1	0	0	1			447	8807	11486947	11487393	0	U	NA	NA	NA	NA	Unknown	558	Unknown	NA	NA	NA	NA
564	1	0	0	1			164	8987	15678368	15678493	7e-58	U	NA	NA	NA	NA	Unknown	564	Unknown	NA	NA	NA	NA
623	1	0	0	1			235	8964	8593805	8593907	2e-47	U	NA	NA	NA	NA	Unknown	623	Unknown	NA	NA	NA	NA
671	1	0	0	1			397	8984	3611515	3611805	1e-130	U	NA	NA	NA	NA	Unknown	671	Unknown	NA	NA	NA	NA
717	1	0	0	1			701	8987	4233962	4234416	0	U	NA	NA	NA	NA	Unknown	717	Unknown	NA	NA	NA	NA
723	1	0	0	1			382	8888	137578	137824	1e-105	U	NA	NA	NA	NA	Unknown	723	Unknown	NA	NA	NA	NA
769	1	0	0	1			158	8846	2221055	2221155	8e-34	U	NA	NA	NA	NA	Unknown	769	Unknown	NA	NA	NA	NA
783	1	0	0	1			386	8898	3224460	3224682	1e-117	U	NA	NA	NA	NA	Unknown	783	Unknown	NA	NA	NA	NA
786	1	0	0	1			112	8849	276654	276757	2e-52	U	NA	NA	NA	NA	Unknown	786	Unknown	NA	NA	NA	NA
815	1	0	0	1			231	8834	1389488	1389718	1e-128	U	NA	NA	NA	NA	Unknown	815	Unknown	NA	NA	NA	NA
826	1	0	0	1			518	8984	7636710	7637063	1e-180	U	NA	NA	NA	NA	Unknown	826	Unknown	NA	NA	NA	NA
846	1	0	0	1			486	8987	8364941	8365426	0	U	NA	NA	NA	NA	Unknown	846	Unknown	NA	NA	NA	NA
876	1	0	0	1			411	8807	4005236	4005556	0	U	NA	NA	NA	NA	Unknown	876	Unknown	NA	NA	NA	NA
880	1	0	0	1			414	8900	4818765	4819118	0	U	NA	NA	NA	NA	Unknown	880	Unknown	NA	NA	NA	NA
893	1	0	0	1			459	8839	1494052	1494166	3e-54	U	NA	NA	NA	NA	Unknown	893	Unknown	NA	NA	NA	NA
900	1	0	0	1			533	8980	1422383	1422668	1e-148	U	NA	NA	NA	NA	Unknown	900	Unknown	NA	NA	NA	NA
932	1	0	0	1			269	8960	18485208	18485426	4e-55	U	NA	NA	NA	NA	Unknown	932	Unknown	NA	NA	NA	NA
944	1	0	0	1			477	8879	2196334	2196602	1e-129	U	NA	NA	NA	NA	Unknown	944	Unknown	NA	NA	NA	NA
959	1	0	0	1			178	8900	4134893	4135070	9e-77	U	NA	NA	NA	NA	Unknown	959	Unknown	NA	NA	NA	NA
1231	1	0	0	1			437	8980	14549870	14550286	0	U	NA	NA	NA	NA	Unknown	1231	Unknown	NA	NA	NA	NA
1232	1	0	0	1			319	8961	103713	104011	1e-168	U	NA	NA	NA	NA	Unknown	1232	Unknown	NA	NA	NA	NA
1234	1	0	0	1			338	8859	3672122	3672440	1e-176	U	NA	NA	NA	NA	Unknown	1234	Unknown	NA	NA	NA	NA
1304	1	0	0	1			291	8964	7628349	7628551	3e-99	U	NA	NA	NA	NA	Unknown	1304	Unknown	NA	NA	NA	NA
1311	1	0	0	1			140	NA	NA	NA	NA	U	NA	NA	NA	NA	Unknown	1311	Unknown	NA	NA	NA	NA
1333	1	0	0	1			398	8807	109496	109886	0	U	NA	NA	NA	NA	Unknown	1333	Unknown	NA	NA	NA	NA
1334	1	0	0	1			161	8960	12952112	12952271	1e-81	U	NA	NA	NA	NA	Unknown	1334	Unknown	NA	NA	NA	NA
1352	1	0	0	1			132	8844	742354	742482	2e-41	U	NA	NA	NA	NA	Unknown	1352	Unknown	NA	NA	NA	NA
1354	1	0	0	1			491	8898	413200	413689	0	U	NA	NA	NA	NA	Unknown	1354	Unknown	NA	NA	NA	NA
1355	1	0	0	1			325	8976	358043	358364	1e-163	U	NA	NA	NA	NA	Unknown	1355	Unknown	NA	NA	NA	NA
1374	1	0	0	1			280	8944	3599644	3599915	1e-152	U	NA	NA	NA	NA	Unknown	1374	Unknown	NA	NA	NA	NA
1380	1	0	0	1			306	8807	3485681	3485970	1e-163	U	NA	NA	NA	NA	Unknown	1380	Unknown	NA	NA	NA	NA
1390	1	0	0	1			412	8984	595381	595787	0	U	NA	NA	NA	NA	Unknown	1390	Unknown	NA	NA	NA	NA
1710	1	0	0	1			308	8897	18581	18762	1e-98	U	NA	NA	NA	NA	Unknown	1710	Unknown	NA	NA	NA	NA
1713	1	0	0	1			236	8879	2069500	2069736	1e-101	U	NA	NA	NA	NA	Unknown	1713	Unknown	NA	NA	NA	NA
1717	1	0	0	1			356	8960	10612269	10612619	0	U	NA	NA	NA	NA	Unknown	1717	Unknown	NA	NA	NA	NA
1736	1	0	0	1			528	8859	10506915	10507442	0	U	NA	NA	NA	NA	Unknown	1736	Unknown	NA	NA	NA	NA
1741	1	0	0	1			228	8980	540617	540840	1e-100	U	NA	NA	NA	NA	Unknown	1741	Unknown	NA	NA	NA	NA
1748	1	0	0	1			281	8960	18895841	18896119	1e-140	U	NA	NA	NA	NA	Unknown	1748	Unknown	NA	NA	NA	NA
1750	1	0	0	1			189	8859	10560488	10560676	9e-92	U	NA	NA	NA	NA	Unknown	1750	Unknown	NA	NA	NA	NA
1753	1	0	0	1			687	8980	6330220	6330906	0	U	NA	NA	NA	NA	Unknown	1753	Unknown	NA	NA	NA	NA
1771	1	0	0	1			105	8880	585614	585709	9e-48	U	NA	NA	NA	NA	Unknown	1771	Unknown	NA	NA	NA	NA
1784	1	0	0	1			119	8987	10395848	10395966	3e-58	U	NA	NA	NA	NA	Unknown	1784	Unknown	NA	NA	NA	NA
1830	1	0	0	1			132	8987	11484219	11484348	5e-56	U	NA	NA	NA	NA	Unknown	1830	Unknown	NA	NA	NA	NA
1833	1	0	0	1			538	8980	12381884	12382417	0	U	NA	NA	NA	NA	Unknown	1833	Unknown	NA	NA	NA	NA
1857	1	0	0	1			628	8986	1215571	1216152	0	U	NA	NA	NA	NA	Unknown	1857	Unknown	NA	NA	NA	NA
1883	1	0	0	1			570	8846	4116312	4116881	0	U	NA	NA	NA	NA	Unknown	1883	Unknown	NA	NA	NA	NA
1889	1	0	0	1			290	8960	12737382	12737654	1e-126	U	NA	NA	NA	NA	Unknown	1889	Unknown	NA	NA	NA	NA
1893	1	0	0	1			257	8968	1589986	1590241	1e-138	U	NA	NA	NA	NA	Unknown	1893	Unknown	NA	NA	NA	NA
1905	1	0	0	1			376	8847	464030	464402	0	U	NA	NA	NA	NA	Unknown	1905	Unknown	NA	NA	NA	NA
2003	1	0	0	1			333	8960	20807812	20808141	1e-165	U	NA	NA	NA	NA	Unknown	2003	Unknown	NA	NA	NA	NA
2013	1	0	0	1			372	8848	613505	613875	0	U	NA	NA	NA	NA	Unknown	2013	Unknown	NA	NA	NA	NA
2014	1	0	0	1			247	8954	126388	126598	1e-112	U	NA	NA	NA	NA	Unknown	2014	Unknown	NA	NA	NA	NA
2015	1	0	0	1			326	8888	247682	248006	1e-124	U	NA	NA	NA	NA	Unknown	2015	Unknown	NA	NA	NA	NA
2081	1	0	0	1			432	8986	2719040	2719470	0	U	NA	NA	NA	NA	Unknown	2081	Unknown	NA	NA	NA	NA
2089	1	0	0	1			201	8966	3023316	3023384	3	U	NA	NA	NA	NA	Unknown	2089	Unknown	NA	NA	NA	NA
2101	1	0	0	1			422	8987	4233074	4233493	0	U	NA	NA	NA	NA	Unknown	2101	Unknown	NA	NA	NA	NA
2129	1	0	0	1			272	8960	2714229	2714497	1e-119	U	NA	NA	NA	NA	Unknown	2129	Unknown	NA	NA	NA	NA
2138	1	0	0	1			346	8960	20583938	20584281	0	U	NA	NA	NA	NA	Unknown	2138	Unknown	NA	NA	NA	NA
2323	1	0	0	1			159	8960	6251981	6252139	1e-72	U	NA	NA	NA	NA	Unknown	2323	Unknown	NA	NA	NA	NA
2347	1	0	0	1			124	8952	471947	472067	5e-60	U	NA	NA	NA	NA	Unknown	2347	Unknown	NA	NA	NA	NA
2359	1	0	0	1			148	8772	2330	2436	3	U	NA	NA	NA	NA	Unknown	2359	Unknown	NA	NA	NA	NA
2360	1	0	0	1			182	8880	176466	176643	9e-74	U	NA	NA	NA	NA	Unknown	2360	Unknown	NA	NA	NA	NA
2361	1	0	0	1			122	8807	11484211	11484329	2e-43	U	NA	NA	NA	NA	Unknown	2361	Unknown	NA	NA	NA	NA
2383	1	0	0	1			305	8844	966877	967181	1e-154	U	NA	NA	NA	NA	Unknown	2383	Unknown	NA	NA	NA	NA
2389	1	0	0	1			315	8859	975868	976178	1e-156	U	NA	NA	NA	NA	Unknown	2389	Unknown	NA	NA	NA	NA
2390	1	0	0	1			251	8960	9691719	9691969	1e-140	U	NA	NA	NA	NA	Unknown	2390	Unknown	NA	NA	NA	NA
2394	1	0	0	1			119	8898	2956537	2956653	1e-24	U	NA	NA	NA	NA	Unknown	2394	Unknown	NA	NA	NA	NA
2401	1	0	0	1			535	8980	12479645	12480174	0	U	NA	NA	NA	NA	Unknown	2401	Unknown	NA	NA	NA	NA
2404	1	0	0	1			232	8851	1607547	1607772	1e-107	U	NA	NA	NA	NA	Unknown	2404	Unknown	NA	NA	NA	NA
2408	1	0	0	1			299	8807	6540905	6541202	1e-160	U	NA	NA	NA	NA	Unknown	2408	Unknown	NA	NA	NA	NA
2413	1	0	0	1			136	8807	4011980	4012111	8e-55	U	NA	NA	NA	NA	Unknown	2413	Unknown	NA	NA	NA	NA
2415	1	0	0	1			178	8986	11309956	11310132	6e-75	U	NA	NA	NA	NA	Unknown	2415	Unknown	NA	NA	NA	NA
2439	1	0	0	1			138	8980	10318620	10318660	9	U	NA	NA	NA	NA	Unknown	2439	Unknown	NA	NA	NA	NA
2443	1	0	0	1			399	8900	4450528	4450876	0	U	NA	NA	NA	NA	Unknown	2443	Unknown	NA	NA	NA	NA
2458	1	0	0	1			114	8799	2432965	2433072	2e-46	U	NA	NA	NA	NA	Unknown	2458	Unknown	NA	NA	NA	NA
2464	1	0	0	1			146	6111	24123	24268	1e-76	U	NA	NA	NA	NA	Unknown	2464	Unknown	NA	NA	NA	NA
2468	1	0	0	1			202	8898	3632263	3632462	4e-99	U	NA	NA	NA	NA	Unknown	2468	Unknown	NA	NA	NA	NA
131	1	0	0	1			731	8980	7633265	7633559	1e-158	X	XP_059557	(XM_059557) similar to RIKEN cDNA 1600013P15 [H. sapiens]	9e-25	NA	Unknown	131	Unknown	NA	NA	NA	ND
1739	1	0	0	1			389	8987	5354756	5354977	1e-122	X	AAM29395	(AY113390) RE06652p [D. melanogaster]	3e-06	RE06652p	Unknown	1739	Unknown	NA	NA	NA	ND
414	1	0	0	1			230	8980	14694771	14694994	1e-119	X	EAA14527	(AAAB01008980) agCP8324	8e-31	NP464907	Unknown	414	Unknown	NA	NA	NA	identified as putative homologues by reciprocal BLAST analysis in ENSEMBL CG9154 (GM04011p)
1769	1	0	0	1			743	8987	15936447	15937188	0	X	EAA01059	(AAAB01008987) ebiP4166	9e-39	NP462018	Unknown	1769	Unknown	NA	NA	NA	ND
1309	1	0	0	1			444	8987	2899393	2899691	1e-154	X	EAA01263	(AAAB01008987) agCP11929	1e-67	NP462222	Unknown	1309	Unknown	NA	NA	NA	ND
1176	1	0	0	1			730	8987	926867	927596	0	X	EAA01543	(AAAB01008987) agCP12848	5e-52	NP462502	Unknown	1176	Unknown	NA	NA	NA	ND
2391	1	0	0	1			726	8986	10487071	10487713	0	X	EAA00074	(AAAB01008986) agCP9556	1e-107	NP462845	Unknown	2391	Unknown	NA	NA	NA	ND
1948	1	0	0	1			381	8986	134218	134596	0	X	EAA00325	(AAAB01008986) agCP9756	8e-56	NP463096	Unknown	1948	Unknown	NA	NA	NA	ND
1236	1	0	0	1			624	8984	1498043	1498325	1e-158	X	EAA14887	(AAAB01008984) agCP4768	1e-81	NP463812	Unknown	1236	Unknown	NA	NA	NA	ND
905	1	0	0	1			472	8984	10016126	10016506	0	X	EAA15043	(AAAB01008984) agCP4574	1e-05	NP463968	Unknown	905	Unknown	NA	NA	NA	ND
2373	1	0	0	1			482	8980	10754096	10754576	0	X	EAA14522	(AAAB01008980) agCP8787	3e-64	NP464902	Unknown	2373	Unknown	NA	NA	NA	ND
1953	1	0	0	1			394	8978	1423598	1423852	1e-141	X	EAA13598	(AAAB01008978) agCP7650	4e-28	NP465098	Unknown	1953	Unknown	NA	NA	NA	ND
1725	1	0	0	1			422	8960	19984590	19984878	1e-155	X	EAA11342	(AAAB01008960) agCP6136	8e-42	NP467412	Unknown	1725	Unknown	NA	NA	NA	ND
967	1	0	0	1			454	8968	1562744	1563197	0	X	EAA10052	(AAAB01008943) agCP2562	2e-15	NP468719	Unknown	967	Unknown	NA	NA	NA	ND
582	1	0	0	1			774	8933	1102958	1103719	0	X	EAA09963	(AAAB01008933) agCP11863	1e-128	NP468879	Unknown	582	Unknown	NA	NA	NA	ND
2024	1	0	0	1			262	8900	1715885	1716144	1e-133	X	EAA09403	(AAAB01008900) agCP15113	4e-38	NP469275	Unknown	2024	Unknown	NA	NA	NA	ND
757	1	0	0	1			690	8900	2286595	2286773	2e-96	X	EAA09459	(AAAB01008900) agCP14984	8e-49	NP469331	Unknown	757	Unknown	NA	NA	NA	ND
557	1	0	0	1			614	8880	3973840	3974001	1e-81	X	EAA08592	(AAAB01008880) agCP2365	3e-49	NP470167	Unknown	557	Unknown	NA	NA	NA	ND
73	1	0	0	1			532	8880	2081786	2082126	1e-179	X	EAA08631	(AAAB01008880) agCP2511	3e-17	NP470206	Unknown	73	Unknown	NA	NA	NA	ND
1318	1	0	0	1			581	8859	11558064	11558465	0	X	EAA08225	(AAAB01008859) agCP1562	6e-68	NP471305	Unknown	1318	Unknown	NA	NA	NA	ND
1230	1	0	0	1			519	8851	1349512	1350016	0	X	EAA07306	(AAAB01008851) agCP10082	4e-22	NP471387	Unknown	1230	Unknown	NA	NA	NA	ND
758	1	0	0	1			635	8807	2515700	2515944	1e-136	X	EAA04577	(AAAB01008807) agCP3644	1e-40	NP474647	Unknown	758	Unknown	NA	NA	NA	ND
834	1	0	0	1			637	8807	2232186	2232577	0	X	EAA04680	(AAAB01008807) agCP3718	6e-19	NP474750	Unknown	834	Unknown	NA	NA	NA	ND
899	1	0	0	1			357	8879	2777637	2777899	1e-130	X	EAA03533	(AAAB01008794) agCP14239	1e-16	NP475183	Unknown	899	Unknown	NA	NA	NA	ND
123	1	0	0	1			256	8859	2954444	2954699	1e-143	X	EAA03402	(AAAB01008465) agCP4062	3e-11	NP475360	Unknown	123	Unknown	NA	NA	NA	ND
1350	1	0	0	1			378	8807	10679538	10679795	1e-128	N	AJ284171	4A3B-AAJ-F-12-F An. gambiae immune competent 4A3B	1e-127	TC10881	Unknown	1350	Unknown	NA	NA	NA	NA
111	1	0	0	1			107	8964	12183978	12184054	3e-32	N	BM609657	17000687105998 A.Gam.ad.cDNA.blood1	7e-31	TC11082	Unknown	111	Unknown	NA	NA	NA	NA
403	1	0	0	1			474	8964	10014790	10015073	1e-145	N	BM575071	17000658919700 A.Gam.ad.cDNA.blood1	1e-143	TC11198	Unknown	403	Unknown	NA	NA	NA	NA
502	1	0	0	1			192	8952	839896	840087	1e-102	N	AJ281617	4A3A-P8A7-F An. gambiae immune competent 4A3A	1e-101	TC11241	Unknown	502	Unknown	NA	NA	NA	NA
566	1	0	0	1			169	8846	9094516	9094684	3e-73	N	BM639316	17000687570015 A.Gam.ad.cDNA1	3e-71	TC11374	Unknown	566	Unknown	NA	NA	NA	NA
69	1	0	0	1			238	8980	1896802	1897027	1e-125	N	BM606875	17000687084401 A.Gam.ad.cDNA.blood1	1e-119	TC11441	Unknown	69	Unknown	NA	NA	NA	NA
706	1	0	0	1	Middle	#	589	8986	8068740	8069260	0	N	BM593983	17000687444077 A.Gam.ad.cDNA.blood1	0	TC11476	Unknown	706	Unknown	NA	NA	NA	NA
1920	1	0	0	1	Late	#	361	8859	3010861	3010990	2e-67	X	EAA07759	(AAAB01008859) agCP1097	2e-49	TC11562	Unknown	1920	Unknown	NA	NA	NA	NA
62	1	0	0	1			226	8960	13854430	13854653	1e-112	N	BM637810	17000687565129 A.Gam.ad.cDNA1	1e-123	TC11621	Unknown	62	Unknown	NA	NA	NA	NA
2368	1	0	0	1			518	8980	10063236	10063747	0	N	BM653976	17000687379222 A.Gam.ad.cDNA1	0	TC11795	Unknown	2368	Unknown	NA	NA	NA	NA
2447	1	0	0	1			179	8987	1690498	1690650	3e-67	N	AJ282267	4A3A-AAQ-H-10-R An. gambiae immune competent 4A3A	7e-66	TC11996	Unknown	2447	Unknown	NA	NA	NA	NA
2058	1	0	0	1	Early		304	8807	1876191	1876494	1e-171	X	EAA04595	(AAAB01008807) agCP3343	2e-44	TC12130	Unknown	2058	Unknown	NA	NA	NA	NA
1329	1	0	0	1			210	8859	313727	313927	2e-89	N	BM631772	17000668812783 A.Gam.ad.cDNA1	3e-88	TC12224	Unknown	1329	Unknown	NA	NA	NA	NA
1337	1	0	0	1	Late	#	564	8984	5665292	5665855	0	N	BM600435	17000687054156 A.Gam.ad.cDNA.blood1	0	TC12262	Unknown	1337	Unknown	NA	NA	NA	NA
607	1	0	0	1			247	8846	4953515	4953643	1e-64	N	BM653662	17000687378665 A.Gam.ad.cDNA1	3e-63	TC12271	Unknown	607	Unknown	NA	NA	NA	NA
1921	1	0	0	1	Early	#	302	8987	7180948	7181238	1e-158	N	BM588381	17000687323365 A.Gam.ad.cDNA.blood1	1e-149	TC12289	Unknown	1921	Unknown	NA	NA	NA	NA
2379	1	0	0	1			305	8905	717187	717487	1e-169	N	BM585397	17000687284506 A.Gam.ad.cDNA.blood1	1e-163	TC12654	Unknown	2379	Unknown	NA	NA	NA	NA
490	1	0	0	1	Late	#	675	8880	2354184	2354860	0	N	BM609729	17000687106896 A.Gam.ad.cDNA.blood1	2e-84	TC12949	Unknown	490	Unknown	NA	NA	NA	NA
433	1	0	0	1			116	8880	2352585	2352670	9e-42	N	BM598033	17000687506891 A.Gam.ad.cDNA.blood1	8e-40	TC12949	Unknown	433	Unknown	NA	NA	NA	NA
1056	1	0	0	1			338	8859	112218	112544	1e-165	N	AJ281407	4A3A-P3H12-F An. gambiae immune competent 4A3A	1e-164	TC13032	Unknown	1056	Unknown	NA	NA	NA	NA
2105	1	0	0	1			465	8844	639475	639930	0	N	BM612003	17000687119465 A.Gam.ad.cDNA.blood1	0	TC13164	Unknown	2105	Unknown	NA	NA	NA	NA
841	1	0	0	1	Late		594	8799	2544829	2545319	0	N	BM583070	17000687277449 A.Gam.ad.cDNA.blood1	0	TC13322	Unknown	841	Unknown	NA	NA	NA	NA
1946	1	0	0	1			318	8960	17104346	17104658	1e-136	N	BM596442	17000687479198 A.Gam.ad.cDNA.blood1	3e-93	TC13329	Unknown	1946	Unknown	NA	NA	NA	NA
1918	1	0	0	1	Late	#	414	8949	21966	22252	1e-129	X	EAA10516	(AAAB01008949) agCP5117	1e-31	TC13393	Unknown	1918	Unknown	NA	NA	NA	NA
1838	1	0	0	1			326	8807	9266061	9266382	1e-173	N	BM590342	17000687383052 A.Gam.ad.cDNA.blood1	2e-06	TC13506	Unknown	1838	Unknown	NA	NA	NA	NA
955	1	0	0	1	Late	#	393	8849	273778	274159	0	X	EAA07224	(AAAB01008849) agCP10779	4e-24	TC13561	Unknown	955	Unknown	NA	NA	NA	NA
2351	1	0	0	1	Early	#	673	8849	272360	272638	1e-151	X	EAA07224	(AAAB01008849) agCP10779	2e-79	TC13561	Unknown	2351	Unknown	NA	NA	NA	NA
861	1	0	0	1			242	8807	11612226	11612441	9e-84	N	BM606817	17000687084332 A.Gam.ad.cDNA.blood1	6e-64	TC13622	Unknown	861	Unknown	NA	NA	NA	NA
1754	1	0	0	1			183	8933	1596602	1596751	1e-56	N	AJ281110	4A3A-ABB-E-03-F An. gambiae immune competent 4A3A	2e-55	TC13624	Unknown	1754	Unknown	NA	NA	NA	NA
497	1	0	0	1			205	469	1894	2089	1e-107	N	BM613761	17000687139296 A.Gam.ad.cDNA.blood1	1e-103	TC13626	Unknown	497	Unknown	NA	NA	NA	NA
701	1	0	0	1			685	8900	1419293	1419977	0	N	BM638458	17000687566567 A.Gam.ad.cDNA1	1e-150	TC13815	Unknown	701	Unknown	NA	NA	NA	NA
1722	1	0	0	1	Late		606	8859	9676869	9677110	1e-127	X	EAA08011	(AAAB01008859) agCP1581	1e-101	TC14178	Unknown	1722	Unknown	NA	NA	NA	NA
1052	1	0	0	1			212	8846	9569393	9569483	2e-44	N	BM635054	17000687556418 A.Gam.ad.cDNA1	4e-43	TC14272	Unknown	1052	Unknown	NA	NA	NA	NA
2035	1	0	0	1			391	8905	27086	27475	0	N	BM576202	17000687162135 A.Gam.ad.cDNA.blood1	1e-111	TC14333	Unknown	2035	Unknown	NA	NA	NA	NA
1212	1	0	0	1			337	8964	1068345	1068511	5e-90	N	BM606348	17000687083247 A.Gam.ad.cDNA.blood1	3e-89	TC14336	Unknown	1212	Unknown	NA	NA	NA	NA
948	1	0	0	1	Early		457	8807	11918833	11919145	1e-176	N	BM590005	17000687375739 A.Gam.ad.cDNA.blood1	2e-65	TC14952	Unknown	948	Unknown	NA	NA	NA	NA
1219	1	0	0	1			216	8859	3768547	3768749	1e-111	N	BM614213	17000687141352 A.Gam.ad.cDNA.blood1	1e-100	TC15206	Unknown	1219	Unknown	NA	NA	NA	NA
565	1	0	0	1	Early		538	8859	6256028	6256413	0	N	BM616920	17000687149408 A.Gam.ad.cDNA.blood1	1e-180	TC15336	Unknown	565	Unknown	NA	NA	NA	NA
2442	1	0	0	1			211	8846	1453769	1453973	1e-70	N	BM575786	17000687161588 A.Gam.ad.cDNA.blood1	2e-66	TC15405	Unknown	2442	Unknown	NA	NA	NA	NA
3317	1	0	0	1	Early	#	270	8859	5869682	5869920	1e-92	N	BM603617	17000687073108 A.Gam.ad.cDNA.blood1	1e-122	TC15439	Unknown	3317	Unknown	NA	NA	NA	NA
2027	1	0	0	1			290	8879	2853194	2853328	5e-58	N	AJ281869	4A3A-AAL-G-08-R An. gambiae immune competent 4A3A	1e-56	TC15511	Unknown	2027	Unknown	NA	NA	NA	NA
1966	1	0	0	1			104	8807	10218547	10218644	2e-30	N	BM642103	17000687309458 A.Gam.ad.cDNA1	2e-21	TC15562	Unknown	1966	Unknown	NA	NA	NA	NA
1935	1	0	0	1	Late		473	8823	828231	828699	0	N	AJ284854	4A3B-AAD-B-04-R An. gambiae immune competent 4A3B	0	TC15837	Unknown	1935	Unknown	NA	NA	NA	NA
726	1	0	0	1			213	8834	1649178	1649313	5e-54	N	BM621251	17000687446415 A.Gam.ad.cDNA1	4e-77	TC15911	Unknown	726	Unknown	NA	NA	NA	NA
709	1	0	0	1			293	8960	3379661	3379752	6e-39	N	BM578529	17000687164964 A.Gam.ad.cDNA.blood1	1e-37	TC15936	Unknown	709	Unknown	NA	NA	NA	NA
1992	1	0	0	1			257	8807	5304139	5304386	1e-125	N	BM649893	17000687370001 A.Gam.ad.cDNA1	6e-86	TC15968	Unknown	1992	Unknown	NA	NA	NA	NA
1863	1	0	0	1			275	8859	6338108	6338381	1e-132	N	BM630248	17000687501099 A.Gam.ad.cDNA1	1e-128	TC16025	Unknown	1863	Unknown	NA	NA	NA	NA
833	1	0	0	1			612	889	147320	147622	1e-154	N	BM621506	17000687446739 A.Gam.ad.cDNA1	2e-63	TC16234	Unknown	833	Unknown	NA	NA	NA	NA
1721	1	0	0	1			738	8807	3169284	3170023	0	N	BM643680	17000687312877 A.Gam.ad.cDNA1	0	TC16281	Unknown	1721	Unknown	NA	NA	NA	NA
1937	1	0	0	1			718	8964	4291595	4292170	0	N	BM644776	17000687315156 A.Gam.ad.cDNA1	3e-81	TC16449	Unknown	1937	Unknown	NA	NA	NA	NA
812	1	0	0	1			445	8984	11293130	11293433	1e-169	N	BM655241	17000687385840 A.Gam.ad.cDNA1	1e-122	TC16631	Unknown	812	Unknown	NA	NA	NA	NA
149	1	0	0	1			157	8987	5356215	5356366	5e-81	N	AJ281191	4A3A-ABC-E-02-F An. gambiae immune competent 4A3A	5e-79	TC16706	Unknown	149	Unknown	NA	NA	NA	NA
2412	1	0	0	1			302	8960	3893514	3893815	1e-137	N	AJ281563	4A3A-P6G7-F An. gambiae immune competent 4A3A	1e-136	TC16831	Unknown	2412	Unknown	NA	NA	NA	NA
1310	1	0	0	1			160	8960	3893027	3893186	2e-83	N	AJ283154	4A3A-P6G7-R An. gambiae immune competent 4A3A 4A3A-P6G7	1e-70	TC16831	Unknown	1310	Unknown	NA	NA	NA	NA
698	1	0	0	1			380	8859	10745412	10745773	0	N	BM638348	17000687566420 A.Gam.ad.cDNA1	0	TC16845	Unknown	698	Unknown	NA	NA	NA	NA
2367	1	0	0	1			356	8898	1008857	1009060	1e-100	N	BM624489	17000687491407 A.Gam.ad.cDNA1	6e-99	TC17319	Unknown	2367	Unknown	NA	NA	NA	NA
70	1	0	0	1	Early	#	193	8807	2833737	2833880	4e-76	N	BM606182	17000659103246 A.Gam.ad.cDNA.blood1	1e-06	TC17544	Unknown	70	Unknown	NA	NA	NA	NA
1220	1	0	0	1			649	8960	1042244	1042712	0	N	BM594757	17000687444825 A.Gam.ad.cDNA.blood1	1e-178	TC17839	Unknown	1220	Unknown	NA	NA	NA	NA
1881	1	0	0	1			266	8844	743100	743354	1e-103	N	BM632850	17000687505300 A.Gam.ad.cDNA1	1e-102	TC17981	Unknown	1881	Unknown	NA	NA	NA	NA
851	1	0	0	1			527	8952	693908	694434	0	N	BM595476	17000687475667 A.Gam.ad.cDNA.blood1	0	TC18304	Unknown	851	Unknown	NA	NA	NA	NA
874	1	0	0	1			347	8859	11614761	11614948	1e-80	N	BM581273	17000687244138 A.Gam.ad.cDNA.blood1	3e-79	TC18386	Unknown	874	Unknown	NA	NA	NA	NA
1335	1	0	0	1			355	8807	9333701	9334055	0	N	AJ280285	4A3A-AAN-C-11-F An. gambiae immune competent 4A3A	1e-127	TC18513	Unknown	1335	Unknown	NA	NA	NA	NA
138	1	0	0	1			590	8859	1412990	1413567	0	N	AJ283165	4A3A-P7A2-R An. gambiae immune competent 4A3A	0	TC18875	Unknown	138	Unknown	NA	NA	NA	NA
794	1	0	0	1			562	8964	1996414	1996587	2e-89	N	BM608490	17000687086498 A.Gam.ad.cDNA.blood1	1e-20	TC18899	Unknown	794	Unknown	NA	NA	NA	NA
365	1	0	0	1			118	8966	2135142	2135231	4e-44	N	BM649460	17000687368845 A.Gam.ad.cDNA1	6e-47	TC18937	Unknown	365	Unknown	NA	NA	NA	NA
1745	1	0	0	1			416	8834	1482803	1483212	0	N	BM631631	17000687503358 A.Gam.ad.cDNA1	3e-95	TC19092	Unknown	1745	Unknown	NA	NA	NA	NA
322	1	0	0	1			149	8880	503614	503757	3e-67	N	BM585503	17000687307352 A.Gam.ad.cDNA.blood1	4e-64	TC19209	Unknown	322	Unknown	NA	NA	NA	NA
445	1	0	0	1			202	8799	798179	798374	1e-103	N	AA413321	AgEST00012 An. gambiae adult pSport cDNA	1e-89	TC19291	Unknown	445	Unknown	NA	NA	NA	NA
595	1	0	0	1			284	8960	22961479	22961664	7e-85	N	AJ283511	4A3B-AAC-E-04-F An. gambiae immune competent 4A3B	7e-24	TC19331	Unknown	595	Unknown	NA	NA	NA	NA
954	1	0	0	1	Late		269	8960	12609568	12609722	8e-69	N	BM630218	17000687501062 A.Gam.ad.cDNA1	1e-107	TC19581	Unknown	954	Unknown	NA	NA	NA	NA
810	1	0	0	1			250	8807	3296971	3297072	6e-51	N	AJ285341	4A3B-AAI-D-02-R An. gambiae immune competent 4A3B	1e-49	TC19610	Unknown	810	Unknown	NA	NA	NA	NA
2336	1	0	0	1			249	8807	8106314	8106562	1e-136	N	AJ280773	4A3A-AAT-E-04-F An. gambiae immune competent 4A3A	1e-135	TC19895	Unknown	2336	Unknown	NA	NA	NA	NA
2088	1	0	0	1	Late	#	625	8980	9579195	9579701	0	N	BM652164	17000687375186 A.Gam.ad.cDNA1	0	TC19945	Unknown	2088	Unknown	NA	NA	NA	NA
2338	1	0	0	1			573	8987	14073032	14073599	0	N	BM620687	17000687445336 A.Gam.ad.cDNA1	2e-13	TC19975	Unknown	2338	Unknown	NA	NA	NA	NA
563	1	0	0	1	Early		280	8816	4477426	4477652	3e-96	N	BM651785	17000687374576 A.Gam.ad.cDNA1	1e-110	TC20590	Unknown	563	Unknown	NA	NA	NA	NA
821	1	0	0	1	Middle		379	8980	14547144	14547355	1e-111	N	BM645102	17000687315676 A.Gam.ad.cDNA1	1e-110	TC20668	Unknown	821	Unknown	NA	NA	NA	NA
406	1	0	0	1			154	8898	1237434	1237587	2e-77	N	BM606747	17000687084244 A.Gam.ad.cDNA.blood1	5e-76	TC20888	Unknown	406	Unknown	NA	NA	NA	NA
2092	1	0	0	1			112	8960	1592953	1593052	4e-41	N	BM642358	17000687309806 A.Gam.ad.cDNA1	2e-37	TC21332	Unknown	2092	Unknown	NA	NA	NA	NA
740	1	0	0	1			404	8960	9692493	9692703	1e-102	N	BM642627	17000687310074 A.Gam.ad.cDNA1	6e-89	TC21382	Unknown	740	Unknown	NA	NA	NA	NA
680	1	0	0	1			209	8848	1265721	1265899	3e-86	N	BM591423	17000687386072 A.Gam.ad.cDNA.blood1	7e-85	TC23411	Unknown	680	Unknown	NA	NA	NA	NA
1758	1	0	0	1			544	8851	1687020	1687552	0	N	BM613749	17000687139280 A.Gam.ad.cDNA.blood1	0	TC24125	Unknown	1758	Unknown	NA	NA	NA	NA
1906	1	0	0	1			277	8799	1787567	1787830	1e-143	N	BM622706	17000687476591 A.Gam.ad.cDNA1	1e-129	TC25230	Unknown	1906	Unknown	NA	NA	NA	NA
1356	1	0	0	1			174	8807	8771587	8771761	2e-87	N	BM605956	17000687077821 A.Gam.ad.cDNA.blood1	4e-86	TC25313	Unknown	1356	Unknown	NA	NA	NA	NA
1835	1	0	0	1			676	8987	1400343	1401018	0	N	BM598617	17000687620043 A.Gam.ad.cDNA.blood1	1e-163	TC25525	Unknown	1835	Unknown	NA	NA	NA	NA
327	1	0	0	1			399	8964	12170908	12171303	0	N	BM583109	17000687277987 A.Gam.ad.cDNA.blood1	0	TC28314	Unknown	327	Unknown	NA	NA	NA	NA
524	1	0	0	1			708	8944	3345619	3346155	0	N	BM599360	17000687042978 A.Gam.ad.cDNA.blood1	8e-41	TC28582	Unknown	524	Unknown	NA	NA	NA	NA
2393	1	0	0	1			121	3789	982	1101	1e-54	N	BM580199	17000659345545 A.Gam.ad.cDNA.blood1	1e-43	TC35262	Unknown	2393	Unknown	NA	NA	NA	NA
837	1	0	0	1	Middle		621	8960	15830942	15831224	1e-126	N	BM608280	17000687086231 A.Gam.ad.cDNA.blood1	3e-52	TC36936	Unknown	837	Unknown	NA	NA	NA	NA
867	1	0	0	1			207	8846	6841801	6841880	2e-35	N	BM595234	17000687448139 A.Gam.ad.cDNA.blood1	4e-34	TC37192	Unknown	867	Unknown	NA	NA	NA	NA
2043	1	0	0	1			150	8846	3982590	3982737	1e-50	N	BM587379	17000687321132 A.Gam.ad.cDNA.blood1	8e-47	TC37522	Unknown	2043	Unknown	NA	NA	NA	NA
1302	1	0	0	1	Middle		282	8807	2458342	2458611	1e-148	X	EAA13107	(AAAB01008967) agCP2194	4e-06	TC465660	Unknown	1302	Unknown	NA	NA	NA	NA
2397	1	0	0	1			104	8839	1189988	1190091	5e-46	X	EAA05856	(AAAB01008839) agCP14591	7e-10	TC10937	Unknown	2397	Unknown	NA	NA	NA	ND
694	1	0	0	1			612	8839	827383	827675	1e-146	X	EAA05897	(AAAB01008839) ebiP5457	1e-08	TC10937	Unknown	694	Unknown	NA	NA	NA	ND
1375	1	0	0	1			352	8964	8564597	8564941	0	X	EAA12439	(AAAB01008964) ebiP7095	3e-26	TC11303	Unknown	1375	Unknown	NA	NA	NA	ND
989	1	0	0	1			697	8905	128951	129647	0	X	EAA09736	(AAAB01008905) agCP4376	5e-81	TC11606	Unknown	989	Unknown	NA	NA	NA	ND
661	1	0	0	1			669	8960	14269083	14269749	0	X	EAA11578	(AAAB01008960) agCP5849	1e-84	TC11780	Unknown	661	Unknown	NA	NA	NA	ND
2467	1	0	0	1			603	8844	738994	739225	1e-128	X	EAA06062	(AAAB01008844) agCP13866	1e-109	TC11937	Unknown	2467	Unknown	NA	NA	NA	ND
1731	1	0	0	1			275	8987	5351681	5351913	1e-129	X	EAA01148	(AAAB01008987) agCP12648	1e-32	TC12458	Unknown	1731	Unknown	NA	NA	NA	ND
465	1	0	0	1			257	8980	8389286	8389542	1e-131	X	EAA14415	(AAAB01008980) agCP8608	1e-12	TC12491	Unknown	465	Unknown	NA	NA	NA	ND
2026	1	0	0	1			408	8880	2352939	2353340	0	X	EAA08683	(AAAB01008880) agCP2375	1e-42	TC12949	Unknown	2026	Unknown	NA	NA	NA	ND
2327	1	0	0	1			347	8964	6014148	6014300	5e-77	X	EAA12573	(AAAB01008964) agCP10941	2e-43	TC12969	Unknown	2327	Unknown	NA	NA	NA	ND
506	1	0	0	1			625	8980	1241784	1242325	0	X	EAA14030	(AAAB01008980) agCP8505	2e-30	TC13333	Unknown	506	Unknown	NA	NA	NA	ND
1840	1	0	0	1			436	8966	740629	740874	1e-127	X	EAA12930	(AAAB01008966) agCP14442	4e-28	TC13506	Unknown	1840	Unknown	NA	NA	NA	ND
1785	1	0	0	1			740	8980	12198403	12198879	0	X	EAA14591	(AAAB01008980) agCP8048	1e-108	TC13688	Unknown	1785	Unknown	NA	NA	NA	ND
492	1	0	0	1			159	8807	5094338	5094490	5e-69	X	EAA04509	(AAAB01008807) agCP3604	6e-07	TC13852	Unknown	492	Unknown	NA	NA	NA	ND
2041	1	0	0	1			800	8859	9678196	9678478	1e-158	X	EAA08011	(AAAB01008859) agCP1581	1e-118	TC14178	Unknown	2041	Unknown	NA	NA	NA	ND
1077	1	0	0	1			450	8960	13079756	13080119	0	X	EAA11249	(AAAB01008960) agCP5739	3e-89	TC14525	Unknown	1077	Unknown	NA	NA	NA	ND
2462	1	0	0	1			819	8859	4803430	4804032	0	X	EAA07830	(AAAB01008859) agCP1746	1e-93	TC14660	Unknown	2462	Unknown	NA	NA	NA	ND
1712	1	0	0	1			508	8929	21406	21723	1e-175	X	EAA00473	(AAAB01008986) agCP9815	1e-17	TC14746	Unknown	1712	Unknown	NA	NA	NA	ND
2418	1	0	0	1			408	8859	8530228	8530624	0	X	EAA08075	(AAAB01008859) ebiP2975	2e-13	TC14794	Unknown	2418	Unknown	NA	NA	NA	ND
2463	1	0	0	1			153	8905	884658	884795	2e-68	X	EAA09728	(AAAB01008905) agCP4364	4e-05	TC14990	Unknown	2463	Unknown	NA	NA	NA	ND
2341	1	0	0	1			176	8968	394070	394245	1e-78	X	EAA13278	(AAAB01008968) agCP2726	2e-16	TC15096	Unknown	2341	Unknown	NA	NA	NA	ND
2062	1	0	0	1			529	8960	4795961	4796491	0	X	EAA11483	(AAAB01008960) agCP5504	9e-77	TC15433	Unknown	2062	Unknown	NA	NA	NA	ND
1181	1	0	0	1			752	7233	1490	2224	0	X	EAA02973	(AAAB01007509) agCP14877	5e-52	TC15587	Unknown	1181	Unknown	NA	NA	NA	ND
2343	1	0	0	1			527	8859	4703386	4703777	0	X	EAA07847	(AAAB01008859) agCP1840	6e-33	TC15859	Unknown	2343	Unknown	NA	NA	NA	ND
894	1	0	0	1			728	8960	16893692	16893964	1e-152	X	EAA11506	(AAAB01008960) agCP6567	5e-57	TC15880	Unknown	894	Unknown	NA	NA	NA	ND
1343	1	0	0	1			204	8960	14288202	14288395	1e-104	X	EAA11123	(AAAB01008960) agCP6462	8e-19	TC16204	Unknown	1343	Unknown	NA	NA	NA	ND
2461	1	0	0	1			429	8844	2320674	2321066	0	X	EAA06020	(AAAB01008844) ebiP5638	6e-61	TC16349	Unknown	2461	Unknown	NA	NA	NA	ND
2472	1	0	0	1			222	8987	15614904	15615107	1e-87	X	EAA01494	(AAAB01008987) agCP12640	2e-30	TC16413	Unknown	2472	Unknown	NA	NA	NA	ND
1301	1	0	0	1			605	8811	2767649	2768018	0	X	EAA04828	(AAAB01008811) agCP4158	9e-83	TC16703	Unknown	1301	Unknown	NA	NA	NA	ND
1729	1	0	0	1			487	8816	340959	341220	1e-133	X	EAA05046	(AAAB01008816) agCP7057	2e-79	TC16995	Unknown	1729	Unknown	NA	NA	NA	ND
2060	1	0	0	1			807	8948	2471591	2472321	0	X	EAA10395	(AAAB01008948) agCP2133	4e-82	TC17327	Unknown	2060	Unknown	NA	NA	NA	ND
1761	1	0	0	1			139	8966	790876	790986	1e-56	X	EAA12985	(AAAB01008966) agCP14448	5e-16	TC17836	Unknown	1761	Unknown	NA	NA	NA	ND
1834	1	0	0	1			443	8888	1397013	1397321	1e-172	X	EAA14083	(AAAB01008980) agCP8450	2e-08	TC17977	Unknown	1834	Unknown	NA	NA	NA	ND
848	1	0	0	1			354	8834	2240237	2240509	1e-150	X	EAA05717	(AAAB01008834) agCP13011	7e-24	TC18561	Unknown	848	Unknown	NA	NA	NA	ND
2010	1	0	0	1			198	8984	10874345	10874540	1e-85	X	EAA15032	(AAAB01008984) agCP4979	0.0001	TC463957	Unknown	2010	Unknown	NA	NA	NA	ND
2155	1	0	0	1			550	8986	10881996	10882179	1e-78	X	EAA00034	(AAAB01008986) agCP9573	3e-31	TC463957	Unknown	2155	Unknown	NA	NA	NA	ND
1716	1	0	0	1			473	4116	9190	9662	0	X	EAA13492	(AAAB01008975) agCP5243	8e-36	TC465291	Unknown	1716	Unknown	NA	NA	NA	ND
2350	1	0	0	1			395	8859	2436204	2436498	1e-166	X	EAA07995	(AAAB01008859) agCP1572	3e-38	TC471075	Unknown	2350	Unknown	NA	NA	NA	ND
1770	1	0	0	1			208	8799	2602200	2602403	1e-112	N	AJ283783	4A3B-AAF-E-07-F An. gambiae immune competent 4A3B	1e-110	TC26119	Unknown	1770	Unknown	NA	NA	NA	similar to (CG12091) RE06653p {Drosophila melanogaster}, partial (24%)
2410	1	0	0	1			378	8960	784132	784411	1e-150	X	EAA11296	(AAAB01008960) agCP5834	8e-64	TC20998	Unknown	2410	Unknown	NA	NA	NA	similar to CG12379 gene product {Drosophila melanogaster}, partial (85%)
2019	1	0	0	1			748	8879	2447173	2447662	0	X	EAA08310	(AAAB01008879) agCP3053	1e-63	TC31690	Unknown	2019	Unknown	NA	GO:0009055 (electron carrier activity)	NA	similar to CG1319-PA {Drosophila melanogaster}, partial (67%)
1224	1	0	0	1			700	8933	600365	601054	0	X	EAA09900	(AAAB01008933) agCP11757	3e-82	TC20675	Unknown	1224	Unknown	NA	NA	NA	similar to CG1416 gene product {Drosophila melanogaster}, partial (27%)
1849	1	0	0	1			665	8968	2061419	2062035	0	X	EAA13209	(AAAB01008968) agCP2850	5e-66	TC16366	Unknown	1849	Unknown	NA	NA	NA	similar to CG1622 gene product {Drosophila melanogaster}, partial (44%)
1226	1	0	0	1	Late	#	672	8905	80711	81081	0	X	EAA09732	(AAAB01008905) agCP4343	1e-122	TC17356	Unknown	1226	Unknown	NA	NA	NA	similar to CG16717 gene product {D. melanogaster}, partial (58%)
1307	1	0	0	1			326	8807	1549520	1549842	1e-168	X	EAA04483	(AAAB01008807) agCP3889	1e-22	TC28927	Unknown	1307	Unknown	NA	NA	NA	similar to CG16995 gene product {Drosophila melanogaster}, partial (36%)
1919	1	0	0	1	Early	#	368	8980	8593011	8593373	1e-172	N	AJ283977	4A3B-AAH-F-04-F An. gambiae immune competent 4A3B	1e-152	TC11768	Unknown	1919	Unknown	NA	NA	NA	similar to CG2076 gene product {D. melanogaster}, partial (81%)
427	1	0	0	1			174	8846	5585279	5585439	2e-56	N	AJ281714	4A3A-AAK-A-05-R An. gambiae immune competent 4A3A	4e-15	TC34679	Unknown	427	Unknown	NA	NA	NA	similar to glycoprotein UL120 {chimpanzee cytomegalovirus}, partial (7%)
2053	1	0	0	1			328	8986	2532321	2532471	5e-46	N	BM641232	17000687307223 A.Gam.ad.cDNA1	1e-44	TC29600	Unknown	2053	Unknown	NA	NA	NA	similar to hypothetical protein {Plasmodium falciparum 3D7}, partial (0%)
383	1	0	0	1			100	8984	2248299	2248386	2e-36	N	BM646826	17000687322964 A.Gam.ad.cDNA1	4e-35	TC23681	Unknown	383	Unknown	NA	NA	NA	similar to hypothetical protein {Plasmodium falciparum 3D7}, partial (4%)
2355	1	0	0	1			751	8898	3494437	3495005	0	X	EAA09279	(AAAB01008898) agCP14042	7e-61	TC27278	Unknown	2355	Unknown	NA	NA	NA	similar to LD02979p {Drosophila melanogaster}, partial (31%)
1389	1	0	0	1			293	8859	976269	976561	1e-144	X	EAA07838	(AAAB01008859) agCP1571	1e-17	TC20450	Unknown	1389	Unknown	NA	NA	NA	similar to RE73235p {Drosophila melanogaster}, partial (80%)
687	1	0	0	1			632	8823	38320	38686	1e-171	N	BM621091	17000687445880 A.Gam.ad.cDNA1	0	TC31870	Unknown	687	Unknown	NA	NA	NA	similar to ripening-related protein-like; contains similarity to pectinesterase {Arabidopsis thaliana}, partial (7%)
1845	1	0	0	1			578	8807	1562452	1562920	0	X	EAA04758	(AAAB01008807) agCP3190	6e-96	TC32348	Unknown	1845	Unknown	NA	NA	NA	similar to SD02418p {Drosophila melanogaster}, partial (13%)
813	1	0	0	1			390	8807	500223	500539	1e-178	X	EAA04519	(AAAB01008807) agCP3494	8e-27	TC12349	Unknown	813	Unknown	NA	NA	NA	weakly similar to /prediction=(method:''genefinder'' version:''084'' score:''51.33'')~/prediction=, partial (60%)
2077	1	0	0	1			791	8807	498549	498823	1e-151	X	EAA04519	(AAAB01008807) agCP3494	8e-47	TC12349	Unknown	2077	Unknown	NA	NA	NA	weakly similar to /prediction=(method:''genefinder'' version:''084'' score:''51.33'')~/prediction=, partial (60%)
1908	1	0	0	1			697	8900	4543021	4543302	1e-158	X	EAA09491	(AAAB01008900) agCP14890	9e-94	TC13519	Unknown	1908	Unknown	NA	NA	NA	weakly similar to CG10311 gene product {Drosophila melanogaster}, complete
886	1	0	0	1			677	8859	10889246	10889580	0	X	EAA08221	(AAAB01008859) ebiP1283	1e-39	TC13325	Unknown	886	Unknown	NA	NA	NA	weakly similar to CG12533 gene product {Drosophila melanogaster}, partial (52%)
507	1	0	0	1			200	8788	345	539	2e-90	N	BM635759	17000687560413 A.Gam.ad.cDNA1	8e-97	TC11751	Unknown	507	Unknown	NA	NA	NA	weakly similar to CG13220 gene product {Drosophila melanogaster}, partial (75%)
2381	1	0	0	1			505	8026	110105	110416	1e-176	X	EAA03199	(AAAB01008026) agCP1885	2e-48	TC16373	Unknown	2381	Unknown	NA	NA	NA	weakly similar to CG14210 gene product {Drosophila melanogaster}, partial (80%)
2020	1	0	0	1	Early	#	512	8960	20725267	20725762	0	X	EAA10987	(AAAB01008960) agCP5738	1e-71	TC11455	Unknown	2020	Unknown	NA	NA	NA	weakly similar to CG16758 gene product {alt 2} [D. melanogaster], partial (77%)
512	1	0	0	1	Late		726	8986	131913	132362	0	X	EAA00323	(AAAB01008986) agCP9445	1e-116	TC14344	Unknown	512	Unknown	NA	NA	NA	weakly similar to CG3885 gene product {D. melanogaster}, partial (34%)
2029	1	0	0	1			698	8980	10155531	10156005	0	X	EAA13902	(AAAB01008980) ebiP6001	1e-115	TC14842	Unknown	2029	Unknown	NA	NA	NA	weakly similar to CG5742 gene product {Drosophila melanogaster}, partial (50%)
2384	1	0	0	1			168	8986	11506109	11506229	2e-61	X	EAA00419	(AAAB01008986) agCP9639	4e-18	TC13166	Unknown	2384	Unknown	NA	NA	NA	weakly similar to CG6028 gene product {Drosophila melanogaster}, partial (77%)
2370	1	0	0	1			367	8968	450780	451121	0	X	EAA13196	(AAAB01008968) agCP2749	1e-18	TC13069	Unknown	2370	Unknown	NA	NA	NA	weakly similar to CG6565 gene product {Drosophila melanogaster}, partial (44%)
264	1	0	0	1			222	8807	4846668	4846884	1e-119	X	EAA04191	(AAAB01008807) agCP3656	9e-12	TC13853	Unknown	264	Unknown	NA	NA	NA	weakly similar to CG6724 gene product {Drosophila melanogaster}, partial (42%)
1379	1	0	0	1			515	8968	871745	872250	0	X	EAA03122	(AAAB01007881) ebiP1985	2e-64	TC475639	Unknown	1379	Unknown	NA	NA	NA	weakly similar to CG9663-PA {Drosophila melanogaster}, partial (4%)
2352	1	0	0	1			286	8807	167167	167334	4e-61	X	EAA03985	(AAAB01008807) agCP3433	1e-19	TC18220	Unknown	2352	Unknown	NA	NA	NA	weakly similar to chromosome 17 open reading frame 26 {Homo sapiens}, partial (54%)
1351	1	0	0	1			315	8851	1683440	1683725	1e-152	X	EAA07345	(AAAB01008851) agCP10084	7e-45	TC15783	Unknown	1351	Unknown	NA	NA	NA	weakly similar to GM14202p (CG9286) {Drosophila melanogaster}, partial (97%)
2386	1	0	0	1			303	8823	186260	186415	7e-76	N	BM607167	17000687084795 A.Gam.ad.cDNA.blood1	1e-138	TC15795	Unknown	2386	Unknown	NA	NA	NA	weakly similar to LD01461p {Drosophila melanogaster}, partial (45%)
2147	1	0	0	1	Late	#	407	8984	1466671	1467058	0	N	BM614069	17000687140871 A.Gam.ad.cDNA.blood1	2e-48	TC11633	Unknown	2147	Unknown	NA	NA	NA	weakly similar to LD46023p {D. melanogaster}, partial (50%)
1783	1	0	0	1			336	8888	1724667	1724846	2e-97	N	BM609560	17000687105619 A.Gam.ad.cDNA.blood1	1e-69	TC12277	Unknown	1783	Unknown	NA	NA	NA	weakly similar to LP01187p {Drosophila melanogaster}, partial (54%)
1950	1	0	0	1			230	8879	1415441	1415597	5e-74	X	EAA08316	(AAAB01008879) agCP2970	4e-18	TC15924	Unknown	1950	Unknown	NA	NA	NA	weakly similar to putative {Mus musculus}, partial (89%)
156	1	0	0	1			381	8888	451253	451426	3e-91	X	EAA08806	(AAAB01008888) agCP7767	8e-25	TC12227	Unknown	156	Unknown	NA	NA	NA	weakly similar to putative {Mus musculus}, partial (92%)
1327	1	0	0	1	Late	#	283	8987	3203196	3203399	1e-110	X	EAA01158	(AAAB01008987) agCP12849	3e-13	TC20863	Unknown	1327	Unknown	NA	NA	NA	weakly similar to putative {Mus musculus}, partial (78%)
160	1	0	0	1			592	8807	6323210	6323519	1e-172	X	EAA04211	(AAAB01008807) agCP3839	7e-77	TC12134	Unknown	160	Unknown	NA	NA	NA	weakly similar to RE11111p {Drosophila melanogaster}, partial (93%)
1780	1	0	0	1	Late	#	706	8980	11608709	11609108	0	X	EAA02753	(AAAB01006447) agCP3106	1e-102	TC16530	Unknown	1780	Unknown	NA	NA	NA	weakly similar to RE26983p {D. melanogaster}, partial (66%)
2375	1	0	0	1	Middle		137	8980	809418	809553	4e-69	N	BM602899	17000687071928 A.Gam.ad.cDNA.blood1	9e-68	TC12122	Unknown	2375	Unknown	NA	NA	NA	weakly similar to symbol=BG:DS09217.1; cDNA=method:''sim4'' score:''1000.0'' desc:''GH01660 GH Drosophila, partial (68%)
2054	1	0	0	1			253	8844	1901260	1901374	1e-58	N	BM630008	17000687500770 A.Gam.ad.cDNA1	2e-57	TC38128	Unknown	2054	Unknown	NA	NA	NA	weakly similar to U88 {Human herpesvirus 6}, partial (5%)
627	1	0	0	1			316	8846	3617288	3617434	2e-73	N	BM590886	17000687384395 A.Gam.ad.cDNA.blood1	4e-72	TC26590	Unknown	627	Unknown	NA	NA	NA	weakly similar to unnamed protein product {Homo sapiens}, partial (34%)
1187	1	0	0	1			757	8956	172870	173543	0	X	EAA03231	(AAAB01008090) agCP1898	1e-90	TC14003	Unknown	1187	Unknown	NA	NA	NA	weakly similar to CG5111 gene product {Drosophila melanogaster}, partial (36%)
2331	1	0	0	1			173	8986	2198731	2198903	2e-81	X	EAA00285	(AAAB01008986) agCP10016	8e-19	TC12595	Unknown	2331	Unknown	NA	NA	NA	similar to CG8309 gene product {Drosophila melanogaster}, complete
2454	1	0	0	1			207	8807	9988594	9988771	2e-96	X	EAA03956	(AAAB01008807) agCP3521	1e-15	TC20272	Unknown	2454	Unknown	NA	NA	NA	weakly similar to LD47515p (CG11887) {Drosophila melanogaster}, partial (26%)
2124	1	0	0	1			375	8807	1022201	1022546	1e-179	X	EAA03960	(AAAB01008807) agCP3334	1e-61	TC11984	Unknown	2124	Unknown	NA	NA	NA	weakly similar to CG17337 gene product {alt 1} [Drosophila melanogaster], partial (82%)
2140	1	0	0	1			755	8960	3084148	3084390	1e-134	X	EAA11952	(AAAB01008960) agCP5601	1e-105	TC11035	Unknown	2140	Unknown	NA	NA	NA	identified as putative homologues by reciprocal BLAST analysis in ENSEMBL CG10483
1320	1	0	0	1			772	8967	267299	268069	0	X	EAA13115	(AAAB01008967) agCP2178	1e-140	TC31098	Unknown	1320	Unknown	NA	NA	NA	identified as putative homologues by reciprocal BLAST analysis in ENSEMBL CG12070 (Sap-r)
1832	1	0	0	1			658	8807	11082694	11083351	0	X	EAA04168	(AAAB01008807) agCP3875	2e-85	TC23353	Unknown	1832	Unknown	NA	NA	NA	identified as putative homologues by reciprocal BLAST analysis in ENSEMBL CG14985
1734	1	0	0	1			665	8900	4014822	4015291	0	X	EAA09311	(AAAB01008900) agCP15050	3e-38	TC469183	Unknown	1734	Unknown	NA	NA	NA	identified as putative homologues by reciprocal BLAST analysis in ENSEMBL CG30112, CG30113
325	1	0	0	1			632	8904	942092	942395	1e-171	X	EAA09663	(AAAB01008904) agCP15551	1e-109	TC33952	Unknown	325	Unknown	NA	NA	NA	identified as putative homologues by reciprocal BLAST analysis in ENSEMBL CG5941
1321	1	0	0	1			417	8898	1727675	1728072	0	X	EAA09197	(AAAB01008898) agCP13958	3e-30	TC14846	Unknown	1321	Unknown	NA	NA	NA	weakly similar to CG2330 gene product {Drosophila melanogaster}, partial (58%)
1121	2	0	0	2			628	8975	70649	71272	0	N	BM618089	17000687160390 A.Gam.ad.cDNA.blood1	3e-09	NA	Unknown	1121	Unknown	NA	NA	NA	NA
1123	2	0	0	2			335	8924	410594	410923	1e-180	N	BM657855	17000687437956 A.Gam.ad.cDNA1	4e-37	NA	Unknown	1123	Unknown	NA	NA	NA	NA
843	2	0	0	2			1144	8971	365263	366401	0	X	NP_648767	(NM_140510) CG7275 gene product [D. melanogaster]	1e-121	CG7275	Unknown	843	Unknown	NA	NA	NA	ND
1188	2	0	0	2			151	8847	3118782	3118918	7e-65	N	AJ283145	4A3A-P6F6-R An. gambiae immune competent 4A3A	1e-64	NA	Unknown	1188	Unknown	NA	NA	NA	NA
42	2	0	0	2			802	8844	1358880	1359677	0	U	NA	NA	NA	NA	Unknown	42	Unknown	NA	NA	NA	NA
88	2	0	0	2			134	8980	575435	575553	2e-44	U	NA	NA	NA	NA	Unknown	88	Unknown	NA	NA	NA	NA
214	2	0	0	2			125	8960	13497549	13497647	5e-37	U	NA	NA	NA	NA	Unknown	214	Unknown	NA	NA	NA	NA
636	2	0	0	2			362	8898	1193239	1193414	1e-80	U	NA	NA	NA	NA	Unknown	636	Unknown	NA	NA	NA	NA
825	2	0	0	2			355	8980	12196931	12197278	0	U	NA	NA	NA	NA	Unknown	825	Unknown	NA	NA	NA	NA
889	2	0	0	2			659	8963	413015	413327	1e-176	U	NA	NA	NA	NA	Unknown	889	Unknown	NA	NA	NA	NA
1173	2	0	0	2			505	8960	19044999	19045291	1e-151	U	NA	NA	NA	NA	Unknown	1173	Unknown	NA	NA	NA	NA
1108	2	0	0	2			540	6900	1396	1935	0	X	EAA16547	(AABL01001425) hypothetical protein [Plasmodium yoelii yoelii]	3e-09	NA	Unknown	1108	Unknown	NA	NA	NA	ND
359	2	0	0	2			807	8968	391999	392461	0	X	EAA13164	(AAAB01008968) agCP2765	1e-61	NP465477	Unknown	359	Unknown	NA	NA	NA	ND
422	2	0	0	2			242	8797	627581	627708	2e-64	X	EAA03618	(AAAB01008797) agCP13064	7e-12	NP475111	Unknown	422	Unknown	NA	NA	NA	ND
525	2	0	0	2			835	8848	884264	884709	0	N	BM603068	17000687072269 A.Gam.ad.cDNA.blood1	0	TC10770	Unknown	525	Unknown	NA	NA	NA	NA
1055	2	0	0	2	Early	#	588	8964	11637309	11637684	0	N	BM654965	17000687385383 A.Gam.ad.cDNA1	0	TC11402	Unknown	1055	Unknown	NA	NA	NA	NA
114	2	0	0	2	Early	#	513	8964	1050496	1051003	0	N	BM593195	17000687441396 A.Gam.ad.cDNA.blood1	1e-167	TC11646	Unknown	114	Unknown	NA	NA	NA	NA
117	2	0	0	2			622	8984	7690963	7691344	0	N	BM577581	17000687163984 A.Gam.ad.cDNA.blood1	0	TC12826	Unknown	117	Unknown	NA	NA	NA	NA
1124	2	0	0	2	Middle	#	394	8966	820248	820637	0	N	BM599456	17000687043187 A.Gam.ad.cDNA.blood1	1e-173	TC12904	Unknown	1124	Unknown	NA	NA	NA	NA
747	2	0	0	2	Early		506	8986	4821074	4821336	1e-129	N	BM653321	17000687378120 A.Gam.ad.cDNA1	0	TC14633	Unknown	747	Unknown	NA	NA	NA	NA
624	2	0	0	2	Early	#	855	8851	1378596	1379045	0	N	BM630064	17000687500844 A.Gam.ad.cDNA1	0	TC14732	Unknown	624	Unknown	NA	NA	NA	NA
601	2	0	0	2			581	8987	3828758	3828994	1e-131	N	BM615231	17000687146150 A.Gam.ad.cDNA.blood1	1e-127	TC15422	Unknown	601	Unknown	NA	NA	NA	NA
399	2	0	0	2			181	8984	516631	516804	3e-82	N	BM593661	17000687443670 A.Gam.ad.cDNA.blood1	4e-77	TC18710	Unknown	399	Unknown	NA	NA	NA	NA
1096	2	0	0	2			451	8888	565146	565282	3e-69	N	BM595654	17000687475899 A.Gam.ad.cDNA.blood1	0	TC21346	Unknown	1096	Unknown	NA	NA	NA	NA
51	2	0	0	2			409	8964	11631683	11632089	0	X	EAA12821	(AAAB01008964) agCP11509	4e-06	TC11402	Unknown	51	Unknown	NA	NA	NA	ND
498	2	0	0	2			248	8944	1770519	1770617	4e-49	X	EAA10065	(AAAB01008944) agCP15376	1e-07	TC11952	Unknown	498	Unknown	NA	NA	NA	ND
1159	2	0	0	2			352	8807	849462	849807	1e-160	X	EAA04063	(AAAB01008807) agCP3556	8e-40	TC12039	Unknown	1159	Unknown	NA	NA	NA	ND
753	2	0	0	2			650	8964	2306449	2306812	0	X	EAA12307	(AAAB01008964) agCP11347	1e-110	TC12565	Unknown	753	Unknown	NA	NA	NA	ND
1051	2	0	0	2			465	8811	2369715	2370039	1e-163	N	BM642266	17000687309676 A.Gam.ad.cDNA1	1e-162	TC11010	Unknown	1051	Unknown	NA	NA	NA	weakly similar to CG6803 gene product {alt 1} [Drosophila melanogaster], partial (94%)
887	2	0	0	2	Early	#	736	8963	1984962	1985317	0	N	BM621097	17000687445892 A.Gam.ad.cDNA1	1e-175	TC11809	Unknown	887	Unknown	NA	NA	NA	weakly similar to SD05601p {D. melanogaster}, partial (85%)
1114	2	0	0	2			737	8986	231419	231888	0	X	EAA00202	(AAAB01008986) agCP9529	1e-127	TC17200	Unknown	1114	Unknown	NA	NA	NA	weakly similar to Unknown (protein for MGC:22685) {Homo sapiens}, partial (80%)
423	2	0	0	2			561	8888	1993100	1993457	0	N	BM652508	17000687376184 A.Gam.ad.cDNA1	0	TC11575	Unknown	423	Unknown	NA	NA	NA	similar to CG16751 gene product {Drosophila melanogaster}, partial (46%)
240	2	0	0	2			495	8816	1289119	1289510	0	X	EAA05207	(AAAB01008816) agCP7078	4e-38	TC473616	Unknown	240	Unknown	NA	NA	NA	identified as putative homologues by reciprocal BLAST analysis in ENSEMBL CG14701
1098	2	0	0	2			695	8987	12336984	12337471	0	X	EAA01130	(AAAB01008987) agCP12818	4e-96	TC29185	Unknown	1098	Unknown	NA	NA	NA	identified as putative homologues by reciprocal BLAST analysis in ENSEMBL CG18643
1083	2	0	0	2			723	8964	8400034	8400754	0	X	EAA12433	(AAAB01008964) agCP11208	6e-05	TC11129	Unknown	1083	Unknown	NA	NA	NA	cE5 protein [Anopheles gambiae]^^F1 protein [Anopheles gambiae]^^agCP11208 [Anopheles gambiae str. PEST]^^
38	3	0	0	3			423	8987	3414366	3414788	0	U	NA	NA	NA	NA	Unknown	38	Unknown	NA	NA	NA	NA
554	3	0	0	3			738	8964	7305734	7306040	1e-155	N	BM582624	17000687276105 A.Gam.ad.cDNA.blood1	1e-156	TC10817	Unknown	554	Unknown	NA	NA	NA	NA
456	3	0	0	3			328	8952	840094	840262	9e-91	N	AJ281617	4A3A-P8A7-F An. gambiae immune competent 4A3A	2e-89	TC11241	Unknown	456	Unknown	NA	NA	NA	NA
1063	3	0	0	3			296	8844	2308583	2308821	1e-129	X	EAA06017	(AAAB01008844) agCP13915	2e-35	TC12913	Unknown	1063	Unknown	NA	NA	NA	ND
1000	4	0	0	4			767	8960	15789092	15789852	0	X	EAA10934	(AAAB01008960) agCP5830	1e-115	TC12926	Unknown	1000	Unknown	NA	NA	NA	ND
408	5	0	0	5			1035	8807	1881128	1881610	0	N	BM648660	17000687367332 A.Gam.ad.cDNA1	0	TC10627	Unknown	408	Unknown	NA	NA	NA	NA
113	8	0	0	8	Early	#	334	8851	1605329	1605575	1e-130	X	EAA07336	(AAAB01008851) agCP10139	8e-20	TC13396	Unknown	113	Unknown	NA	NA	NA	NA
1823	0	1	0	1			379	8985	85027	85351	0	X	EAA15171	(AAAB01008985) ebiP1801	3e-36	TC17289	Binding	1823	Unknown	ligand binding or carrier; nucleotide binding; purine nucleotide binding; adenyl nucleotide binding; ATP binding + ligand binding or carrier; nucleotide binding; purine nucleotide binding; guanyl nucleotide binding; GTP binding	NA	NA	weakly similar to XPA binding protein 1; putative ATP(GTP)-binding protein Homo sapiens
2132	0	1	0	1			396	8888	1308151	1308532	1e-179	N	BM615631	17000687147327 A.Gam.ad.cDNA.blood1	1e-175	TC12248	Binding	2132	Unknown	phosphatidylethanolamine binding	NA	NA	weakly similar to CG10298 gene product {Drosophila melanogaster}, partial (63%)
919	0	1	0	1			663	8987	10930971	10931412	0	N	BM637544	17000687564557 A.Gam.ad.cDNA1	6e-79	TC14519	Binding	919	Unknown	RNA binding	NA	NA	similar to CG9373 gene product {Drosophila melanogaster}, partial (21%)
1572	0	1	0	1			405	8948	3249253	3249425	4e-93	X	EAA10345	(AAAB01008948) agCP2075	1e-59	TC468260	Binding	1572	Unknown	NA	NA	NA	identified as putative homologues by reciprocal BLAST analysis in ENSEMBL CG17985
1566	0	1	0	1			569	8960	4815642	4816200	0	X	EAA11476	(AAAB01008960) agCP6099	3e-78	TC34804	Enzyme	1566	Unknown	NA	NA	NA	weakly similar to serine protease {Culex pipiens quinquefasciatus}, partial (73%)
1611	0	1	0	1			534	8807	851503	851865	0	X	EAA04060	(AAAB01008807) agCP3679	2e-81	TC14304	Enzyme	1611	Unknown	GO:0003924(GTPase)	NA	NA	similar to GH16429p (CG8707) {Drosophila melanogaster}, partial (90%)
1632	0	1	0	1			517	8559	19185	19601	0	X	EAA03435	(AAAB01008559) agCP6732	2e-87	TC17606	Enzyme	1632	Unknown	GO:0008168(methyltransferase)	GO:0000004(biological_process unknown)	GO:0008372(cellular_component unknown)	weakly similar to CG10903 gene product {Drosophila melanogaster}, partial (93%)
1649	0	1	0	1			595	8859	1540422	1541012	0	N	AJ302654	An. gambiae mRNA for gSG2-like protein	8e-69	gSG2-like protein	Unknown	1649	Unknown	NA	NA	NA	ND
1687	0	1	0	1			428	8964	3656985	3657414	0	X	NP_608834	(NM_134990) CG15433 gene product [D. melanogaster]	7e-70	CG15433	Unknown	1687	Unknown	NA	NA	NA	ND
1807	0	1	0	1			450	8888	1462752	1463007	1e-142	X	NP_611846	(NM_138002) CG5339 gene product [D. melanogaster]	3e-33	CG5339	Unknown	1807	Unknown	NA	NA	NA	ND
972	0	1	0	1	Middle	#	287	8888	473454	473697	1e-103	X	NP_649929	(NM_141672) CG9443 gene product [D. melanogster]	3e-12	CG9443	Unknown	972	Unknown	NA	NA	Golgi vesicle	NA
52	0	1	0	1			170	8987	9946461	9946608	2e-63	N	AJ439353	An. gambiae BAC clone 30E5	5e-62	NA	Unknown	52	Unknown	NA	NA	NA	ND
1204	0	1	0	1			697	8987	9869210	9869758	0	N	AJ438610	An. gambiae DNA from chromosome 2R, BAC clone 4F11	0	NA	Unknown	1204	Unknown	NA	NA	NA	ND
2112	0	1	0	1			258	8816	2545033	2545203	4e-92	N	BM601304	17000687067602 A.Gam.ad.cDNA.blood1	1e-31	NA	Unknown	2112	Unknown	NA	NA	NA	NA
1587	0	1	0	1			100	8960	14656776	14656869	4e-40	N	BM601720	17000687068452 A.Gam.ad.cDNA.blood1	7e-34	NA	Unknown	1587	Unknown	NA	NA	NA	NA
597	0	1	0	1			204	8960	5594061	5594231	1e-82	N	BM602787	17000687071706 A.Gam.ad.cDNA.blood1	6e-73	NA	Unknown	597	Unknown	NA	NA	NA	NA
297	0	1	0	1			566	8980	8201985	8202541	0	N	BM614468	17000687142333 A.Gam.ad.cDNA.blood1	1e-134	NA	Unknown	297	Unknown	NA	NA	NA	NA
1625	0	1	0	1			399	8888	2226548	2226940	0	N	BM581325	17000687244198 A.Gam.ad.cDNA.blood1	0	NA	Unknown	1625	Unknown	NA	NA	NA	NA
739	0	1	0	1			345	8816	1292656	1292790	8e-71	N	BM586448	17000687314801 A.Gam.ad.cDNA.blood1	4e-31	NA	Unknown	739	Unknown	NA	NA	NA	NA
1562	0	1	0	1			418	7663	9815	10235	0	N	BM650638	17000687372042 A.Gam.ad.cDNA1	1e-114	NA	Unknown	1562	Unknown	NA	NA	NA	NA
926	0	1	0	1			685	8807	2811755	2812322	0	N	BM650703	17000687372143 A.Gam.ad.cDNA1	0	NA	Unknown	926	Unknown	NA	NA	NA	NA
1683	0	1	0	1			407	8980	2009715	2009859	3e-72	N	BM654374	17000687382975 A.Gam.ad.cDNA1	1e-41	NA	Unknown	1683	Unknown	NA	NA	NA	NA
2108	0	1	0	1			215	8986	2124645	2124853	1e-104	N	BM618311	17000687438347 A.Gam.ad.cDNA1	2e-10	NA	Unknown	2108	Unknown	NA	NA	NA	NA
1799	0	1	0	1			190	8960	13071706	13071894	8e-99	N	BM619621	17000687440662 A.Gam.ad.cDNA1	5e-21	NA	Unknown	1799	Unknown	NA	NA	NA	NA
478	0	1	0	1			604	8984	1953208	1953727	0	N	BM638930	17000687567062 A.Gam.ad.cDNA1	0	NA	Unknown	478	Unknown	NA	NA	NA	NA
84	0	1	0	1			264	8807	598274	598530	1e-132	N	AJ282507	4A3A-AAY-G-03-R An. gambiae immune competent 4A3A	1e-28	NA	Unknown	84	Unknown	NA	NA	NA	NA
943	0	1	0	1			383	8888	1990751	1990992	1e-120	N	AA413347	AgEST00017 An. gambiae adult pSport cDNA	3e-39	NA	Unknown	943	Unknown	NA	NA	NA	NA
2056	0	1	0	1			479	8816	1874758	1875234	0	N	AL692264	AL692264 NAH NAH-P02-E-04-5.	6e-38	NA	Unknown	2056	Unknown	NA	NA	NA	NA
925	0	1	0	1			474	8846	10905959	10906427	0	N	AL692667	AL692667 NAP1 NAP1-P02-G-04-5.	1e-121	NA	Unknown	925	Unknown	NA	NA	NA	NA
828	0	1	0	1			353	8823	1957013	1957126	2e-55	N	AL693213	AL693213 NAP1 NAP1-P07-D-09-5.	1e-41	NA	Unknown	828	Unknown	NA	NA	NA	NA
483	0	1	0	1			234	8960	20799112	20799326	7e-61	N	AL696674	AL696674 NAP1 NAP1-P45-A-11-5.	8e-42	NA	Unknown	483	Unknown	NA	NA	NA	NA
674	0	1	0	1			555	8880	1185068	1185413	1e-178	X	AAH16808	(BC016808) Unknown (protein for MGC:24447) [H. sapiens]	1e-06	NA	Unknown	674	Unknown	NA	NA	NA	ND
614	0	1	0	1			311	NA	NA	NA	NA	N	BU038333	LIT000239 Root-induced cDNA library from Laccaria bicolor	8e-07	NA	Unknown	614	Unknown	NA	NA	NA	NA
477	0	1	0	1	Late		510	8807	1018455	1018885	0	N	BM590122	17000687376275 A.Gam.ad.cDNA.blood1	8e-19	NA	Unknown	477	Unknown	NA	NA	NA	NA
1808	0	1	0	1	Middle		534	8807	1879898	1880292	0	N	BM626401	17000687495012 A.Gam.ad.cDNA1	1e-173	NA	Unknown	1808	Unknown	NA	NA	NA	NA
298	0	1	0	1	Middle	#	327	8846	11182111	11182425	1e-177	U	NA	NA	NA	NA	Unknown	298	Unknown	NA	NA	NA	NA
663	0	1	0	1	Late	#	205	8849	1272578	1272634	4e-24	U	NA	NA	NA	NA	Unknown	663	Unknown	NA	NA	NA	NA
759	0	1	0	1	Early	#	453	8900	1123523	1123754	1e-114	U	NA	NA	NA	NA	Unknown	759	Unknown	NA	NA	NA	NA
2157	0	1	0	1	Early	#	502	8811	132604	133097	0	U	NA	NA	NA	NA	Unknown	2157	Unknown	NA	NA	NA	NA
118	0	1	0	1			194	8984	8988290	8988426	8e-64	U	NA	NA	NA	NA	Unknown	118	Unknown	NA	NA	NA	NA
162	0	1	0	1			274	8888	1719458	1719725	1e-143	U	NA	NA	NA	NA	Unknown	162	Unknown	NA	NA	NA	NA
192	0	1	0	1			179	8905	389802	389952	6e-78	U	NA	NA	NA	NA	Unknown	192	Unknown	NA	NA	NA	NA
296	0	1	0	1			381	8844	31335	31563	3e-84	U	NA	NA	NA	NA	Unknown	296	Unknown	NA	NA	NA	NA
310	0	1	0	1			445	8984	1430587	1431028	0	U	NA	NA	NA	NA	Unknown	310	Unknown	NA	NA	NA	NA
311	0	1	0	1			487	8964	1849392	1849878	0	U	NA	NA	NA	NA	Unknown	311	Unknown	NA	NA	NA	NA
363	0	1	0	1			158	8968	973141	973282	4e-74	U	NA	NA	NA	NA	Unknown	363	Unknown	NA	NA	NA	NA
404	0	1	0	1			140	8848	993249	993368	7e-40	U	NA	NA	NA	NA	Unknown	404	Unknown	NA	NA	NA	NA
523	0	1	0	1			542	8859	2412570	2413094	0	U	NA	NA	NA	NA	Unknown	523	Unknown	NA	NA	NA	NA
588	0	1	0	1			516	8960	21755802	21755943	6e-65	U	NA	NA	NA	NA	Unknown	588	Unknown	NA	NA	NA	NA
644	0	1	0	1			311	8816	3672805	3673036	1e-101	U	NA	NA	NA	NA	Unknown	644	Unknown	NA	NA	NA	NA
724	0	1	0	1			454	8807	4638715	4638894	3e-63	U	NA	NA	NA	NA	Unknown	724	Unknown	NA	NA	NA	NA
725	0	1	0	1			445	8799	2542898	2543338	0	U	NA	NA	NA	NA	Unknown	725	Unknown	NA	NA	NA	NA
763	0	1	0	1			286	8980	12552296	12552526	1e-124	U	NA	NA	NA	NA	Unknown	763	Unknown	NA	NA	NA	NA
818	0	1	0	1			416	8964	11523093	11523471	0	U	NA	NA	NA	NA	Unknown	818	Unknown	NA	NA	NA	NA
866	0	1	0	1			489	8952	1091428	1091880	0	U	NA	NA	NA	NA	Unknown	866	Unknown	NA	NA	NA	NA
888	0	1	0	1			498	8807	7135976	7136468	0	U	NA	NA	NA	NA	Unknown	888	Unknown	NA	NA	NA	NA
946	0	1	0	1			251	8987	3556763	3556920	5e-75	U	NA	NA	NA	NA	Unknown	946	Unknown	NA	NA	NA	NA
1201	0	1	0	1			512	8987	6044480	6044939	0	U	NA	NA	NA	NA	Unknown	1201	Unknown	NA	NA	NA	NA
1217	0	1	0	1			345	8987	3133041	3133255	1e-105	U	NA	NA	NA	NA	Unknown	1217	Unknown	NA	NA	NA	NA
1221	0	1	0	1			542	8888	3327517	3328042	0	U	NA	NA	NA	NA	Unknown	1221	Unknown	NA	NA	NA	NA
1233	0	1	0	1			377	8960	1215491	1215868	1e-155	U	NA	NA	NA	NA	Unknown	1233	Unknown	NA	NA	NA	NA
1558	0	1	0	1			117	NA	NA	NA	NA	U	NA	NA	NA	NA	Unknown	1558	Unknown	NA	NA	NA	NA
1567	0	1	0	1			298	8811	121802	122015	1e-117	U	NA	NA	NA	NA	Unknown	1567	Unknown	NA	NA	NA	NA
1571	0	1	0	1			565	8964	10365302	10365866	0	U	NA	NA	NA	NA	Unknown	1571	Unknown	NA	NA	NA	NA
1576	0	1	0	1			174	8823	2486899	2486993	2e-32	U	NA	NA	NA	NA	Unknown	1576	Unknown	NA	NA	NA	NA
1668	0	1	0	1			457	8960	90761	91211	0	U	NA	NA	NA	NA	Unknown	1668	Unknown	NA	NA	NA	NA
1681	0	1	0	1			499	8987	15585910	15586404	0	U	NA	NA	NA	NA	Unknown	1681	Unknown	NA	NA	NA	NA
1705	0	1	0	1			524	8964	7104130	7104653	0	U	NA	NA	NA	NA	Unknown	1705	Unknown	NA	NA	NA	NA
1809	0	1	0	1			430	6454	2935	3226	1e-157	U	NA	NA	NA	NA	Unknown	1809	Unknown	NA	NA	NA	NA
1813	0	1	0	1			496	8986	7358406	7358699	1e-161	U	NA	NA	NA	NA	Unknown	1813	Unknown	NA	NA	NA	NA
1886	0	1	0	1			489	8905	113781	114258	0	U	NA	NA	NA	NA	Unknown	1886	Unknown	NA	NA	NA	NA
1910	0	1	0	1			361	8986	6132449	6132788	0	U	NA	NA	NA	NA	Unknown	1910	Unknown	NA	NA	NA	NA
2032	0	1	0	1			405	8986	6714634	6715038	0	U	NA	NA	NA	NA	Unknown	2032	Unknown	NA	NA	NA	NA
2149	0	1	0	1			312	8986	4447430	4447740	1e-171	U	NA	NA	NA	NA	Unknown	2149	Unknown	NA	NA	NA	NA
2151	0	1	0	1			375	8960	6488270	6488551	1e-158	U	NA	NA	NA	NA	Unknown	2151	Unknown	NA	NA	NA	NA
1793	0	1	0	1	Early		323	8888	3230044	3230366	1e-166	X	AAM76200	(AY129458) RE67573p [D. melanogster]	1e-30	RE67573	Unknown	1793	Unknown	NA	NA	NA	NA
934	0	1	0	1			406	8968	2272056	2272453	0	N	AF017643	An. gambiae sequence from the 2L telomeric region	4e-57	Sequence from the 2L telomeric region	Unknown	934	Unknown	NA	NA	NA	ND
1819	0	1	0	1			465	8987	1388314	1388721	0	X	EAA01434	(AAAB01008987) agCP12339	3e-73	NP462393	Unknown	1819	Unknown	NA	NA	NA	identified as putative homologues by reciprocal BLAST analysis in ENSEMBL CG31204 Janus B
668	0	1	0	1			293	8986	10244539	10244829	1e-151	X	EAA00079	(AAAB01008986) agCP10009	1e-41	NP462850	Unknown	668	Unknown	NA	NA	NA	ND
1791	0	1	0	1			246	8986	8824549	8824795	1e-124	X	EAA00707	(AAAB01008986) ebiP8847	1e-40	NP463478	Unknown	1791	Unknown	NA	NA	NA	ND
966	0	1	0	1			517	8980	799638	799984	1e-172	X	EAA14389	(AAAB01008980) agCP8475	5e-40	NP464769	Unknown	966	Unknown	NA	NA	NA	ND
1692	0	1	0	1			562	8960	8709431	8709800	0	X	EAA11568	(AAAB01008960) agCP6654	4e-52	NP467638	Unknown	1692	Unknown	NA	NA	NA	ND
535	0	1	0	1			691	8948	3250118	3250690	0	X	EAA10469	(AAAB01008948) agCP2099	1e-94	NP468384	Unknown	535	Unknown	NA	NA	NA	ND
1709	0	1	0	1			364	8900	4135532	4135710	1e-96	X	EAA09396	(AAAB01008900) agCP14887	8e-35	NP469268	Unknown	1709	Unknown	NA	NA	NA	ND
1559	0	1	0	1			487	8984	2009472	2009956	0	N	BM649653	17000687369390 A.Gam.ad.cDNA1	0	TC10633	Unknown	1559	Unknown	NA	NA	NA	NA
937	0	1	0	1			333	8964	7298777	7298932	3e-81	N	BM638601	17000687276643 A.Gam.ad.cDNA1	5e-87	TC10816	Unknown	937	Unknown	NA	NA	NA	NA
1586	0	1	0	1			252	8846	9531129	9531369	1e-129	N	BM627236	17000687496570 A.Gam.ad.cDNA1	1e-128	TC10863	Unknown	1586	Unknown	NA	NA	NA	NA
862	0	1	0	1			236	8823	835110	835218	1e-36	N	BM631250	17000687502551 A.Gam.ad.cDNA1	3e-35	TC10989	Unknown	862	Unknown	NA	NA	NA	NA
157	0	1	0	1			154	8960	2423531	2423620	2e-28	N	AJ282654	4A3A-ABA-E-02-R An. gambiae immune competent 4A3A	1e-36	TC11075	Unknown	157	Unknown	NA	NA	NA	NA
766	0	1	0	1	Middle	#	362	8964	10014208	10014436	1e-126	N	BM608576	17000659103493 A.Gam.ad.cDNA.blood1	1e-125	TC11199	Unknown	766	Unknown	NA	NA	NA	NA
174	0	1	0	1			144	8986	8068871	8069012	4e-63	N	BM593983	17000687444077 A.Gam.ad.cDNA.blood1	5e-51	TC11476	Unknown	174	Unknown	NA	NA	NA	NA
1617	0	1	0	1			101	8987	1690931	1691015	9e-21	N	AL694630	AL694630 NAP1 NAP1-P22-H-08-5.	3e-18	TC11996	Unknown	1617	Unknown	NA	NA	NA	NA
342	0	1	0	1			126	8963	1912441	1912565	1e-62	N	BM605601	17000687076543 A.Gam.ad.cDNA.blood1	3e-61	TC12214	Unknown	342	Unknown	NA	NA	NA	NA
1927	0	1	0	1			539	8987	4473607	4474143	0	N	AJ282160	4A3A-AAP-E-12-R An. gambiae immune competent 4A3A	0	TC12381	Unknown	1927	Unknown	NA	NA	NA	NA
1588	0	1	0	1			189	8905	718422	718610	2e-79	N	BM625039	17000687492011 A.Gam.ad.cDNA1	4e-78	TC12654	Unknown	1588	Unknown	NA	NA	NA	NA
940	0	1	0	1			433	8960	12829180	12829343	9e-67	N	AJ281097	4A3A-ABB-D-01-F An. gambiae immune competent 4A3A	4e-82	TC13233	Unknown	940	Unknown	NA	NA	NA	NA
1211	0	1	0	1			403	8944	4798057	4798449	0	N	BM612883	17000687137411 A.Gam.ad.cDNA.blood1	0	TC13469	Unknown	1211	Unknown	NA	NA	NA	NA
1867	0	1	0	1	Late	#	371	8859	901622	901932	1e-175	X	EAA07840	(AAAB01008859) agCP1563	3e-11	TC13716	Unknown	1867	Unknown	NA	NA	NA	NA
645	0	1	0	1			122	8846	38211	38278	2e-27	N	BM575797	17000687161603 A.Gam.ad.cDNA.blood1	7e-14	TC13729	Unknown	645	Unknown	NA	NA	NA	NA
798	0	1	0	1			458	8963	1980692	1980954	1e-138	N	BM656770	17000687389229 A.Gam.ad.cDNA1	5e-20	TC13837	Unknown	798	Unknown	NA	NA	NA	NA
1640	0	1	0	1			107	8964	1346211	1346294	4	N	BM621329	17000687446509 A.Gam.ad.cDNA1	1e-05	TC13988	Unknown	1640	Unknown	NA	NA	NA	NA
1693	0	1	0	1			455	8986	9032732	9033032	1e-149	N	AL692369	AL692369 NAH NAH-P03-E-08-5.	1e-130	TC14083	Unknown	1693	Unknown	NA	NA	NA	NA
1666	0	1	0	1			512	8984	2253387	2253663	1e-155	N	BM657063	17000687436418 A.Gam.ad.cDNA1	0	TC14737	Unknown	1666	Unknown	NA	NA	NA	NA
827	0	1	0	1			339	8900	1201888	1202224	1e-166	N	BM605915	17000687077760 A.Gam.ad.cDNA.blood1	1e-165	TC14974	Unknown	827	Unknown	NA	NA	NA	NA
816	0	1	0	1			368	8846	4405013	4405380	1e-168	N	BM652623	17000687376646 A.Gam.ad.cDNA1	1e-155	TC14993	Unknown	816	Unknown	NA	NA	NA	NA
957	0	1	0	1			436	8987	12939302	12939530	1e-118	N	BM651758	17000687374538 A.Gam.ad.cDNA1	0	TC15452	Unknown	957	Unknown	NA	NA	NA	NA
1664	0	1	0	1			697	8859	9559027	9559472	0	N	BM586294	17000687312119 A.Gam.ad.cDNA.blood1	0	TC15775	Unknown	1664	Unknown	NA	NA	NA	NA
1662	0	1	0	1	Late	#	507	8964	8378285	8378693	0	X	EAA12432	(AAAB01008964) agCP11252	3e-49	TC15938	Unknown	1662	Unknown	NA	NA	NA	NA
823	0	1	0	1			570	8987	10679230	10679665	0	N	BM642355	17000687309803 A.Gam.ad.cDNA1	0	TC16265	Unknown	823	Unknown	NA	NA	NA	NA
294	0	1	0	1	Early	#	513	8964	1918755	1919056	1e-170	X	EAA12738	(AAAB01008964) agCP11537	7e-63	TC16508	Unknown	294	Unknown	NA	NA	NA	NA
605	0	1	0	1			640	8900	2255503	2256001	0	N	BM605707	17000687076702 A.Gam.ad.cDNA.blood1	0	TC16843	Unknown	605	Unknown	NA	NA	NA	NA
791	0	1	0	1			537	8933	2134072	2134593	0	N	BM652565	17000687376557 A.Gam.ad.cDNA1	0	TC17066	Unknown	791	Unknown	NA	NA	NA	NA
61	0	1	0	1			168	8980	1339788	1339955	6e-84	N	BM576466	17000687162482 A.Gam.ad.cDNA.blood1	4e-18	TC17423	Unknown	61	Unknown	NA	NA	NA	NA
132	0	1	0	1			200	8964	498832	499024	8e-76	N	BM641319	17000687307629 A.Gam.ad.cDNA1	8e-83	TC17965	Unknown	132	Unknown	NA	NA	NA	NA
1698	0	1	0	1			484	8968	1229779	1230252	0	N	AJ280210	4A3A-AAM-D-04-F An. gambiae immune competent 4A3A	9e-65	TC18323	Unknown	1698	Unknown	NA	NA	NA	NA
1671	0	1	0	1			471	8190	762	1057	1e-145	N	BM612364	17000687131169 A.Gam.ad.cDNA.blood1	6e-07	TC18924	Unknown	1671	Unknown	NA	NA	NA	NA
797	0	1	0	1			502	8984	8909049	8909414	0	N	BM614145	17000687141072 A.Gam.ad.cDNA.blood1	1e-159	TC19650	Unknown	797	Unknown	NA	NA	NA	NA
2095	0	1	0	1	Middle	#	298	8960	1216140	1216351	1e-111	N	BM654272	17000687380394 A.Gam.ad.cDNA1	1e-111	TC19884	Unknown	2095	Unknown	NA	NA	NA	NA
1602	0	1	0	1			559	8880	2447952	2448240	1e-146	N	BM651755	17000687374534 A.Gam.ad.cDNA1	4e-27	TC20073	Unknown	1602	Unknown	NA	NA	NA	NA
1885	0	1	0	1			437	8960	18869247	18869682	0	N	BM628704	17000687498922 A.Gam.ad.cDNA1	0	TC20221	Unknown	1885	Unknown	NA	NA	NA	NA
242	0	1	0	1			567	8807	2716352	2716893	0	N	BM575658	17000687161398 A.Gam.ad.cDNA.blood1	0	TC20399	Unknown	242	Unknown	NA	NA	NA	NA
1982	0	1	0	1			393	8986	6800264	6800640	0	N	BM623048	17000687477027 A.Gam.ad.cDNA1	0	TC21107	Unknown	1982	Unknown	NA	NA	NA	NA
785	0	1	0	1			271	8987	5640966	5641090	1e-64	N	AL692289	AL692289 NAH NAH-P03-G-04-5.	4e-53	TC22213	Unknown	785	Unknown	NA	NA	NA	NA
1645	0	1	0	1			223	8880	1167837	1168051	1e-113	N	BM641240	17000687307233 A.Gam.ad.cDNA1	2e-88	TC26114	Unknown	1645	Unknown	NA	NA	NA	NA
1707	0	1	0	1			466	8905	82312	82777	0	N	BM611801	17000687118207 A.Gam.ad.cDNA.blood1	0	TC29637	Unknown	1707	Unknown	NA	NA	NA	NA
673	0	1	0	1	Late	#	429	8987	14236647	14236917	1e-132	X	EAA01696	(AAAB01008987) agCP12125	9e-20	TC462655	Unknown	673	Unknown	NA	NA	NA	NA
1603	0	1	0	1			375	8966	429208	429449	1e-129	X	EAA12952	(AAAB01008966) agCP14504	3e-43	TC11549	Unknown	1603	Unknown	NA	NA	NA	ND
990	0	1	0	1			520	8905	128640	128970	0	X	EAA09736	(AAAB01008905) agCP4376	9e-24	TC11606	Unknown	990	Unknown	NA	NA	NA	ND
1945	0	1	0	1			417	8960	16385118	16385533	0	X	EAA11514	(AAAB01008960) agCP5695	7e-49	TC11837	Unknown	1945	Unknown	NA	NA	NA	ND
1609	0	1	0	1			508	8849	2208317	2208705	0	X	EAA07155	(AAAB01008849) agCP10686	2e-56	TC11840	Unknown	1609	Unknown	NA	NA	NA	ND
840	0	1	0	1			456	8980	8502309	8502561	1e-107	X	EAA14442	(AAAB01008980) agCP8220	5e-12	TC11850	Unknown	840	Unknown	NA	NA	NA	ND
1686	0	1	0	1			472	8980	10956250	10956715	0	X	EAA13992	(AAAB01008980) agCP8785	3e-33	TC11908	Unknown	1686	Unknown	NA	NA	NA	ND
1626	0	1	0	1			297	8980	1480029	1480258	1e-120	X	EAA13833	(AAAB01008980) agCP8449	3e-34	TC12266	Unknown	1626	Unknown	NA	NA	NA	ND
1998	0	1	0	1			516	8807	2717895	2718352	0	X	EAA04578	(AAAB01008807) agCP3611	7e-81	TC12315	Unknown	1998	Unknown	NA	NA	NA	ND
1853	0	1	0	1			162	8807	2711665	2711820	1e-67	X	EAA04540	(AAAB01008807) agCP3601	1e-08	TC12993	Unknown	1853	Unknown	NA	NA	NA	ND
1555	0	1	0	1			139	8980	8604165	8604302	8e-52	X	EAA14375	(AAAB01008980) agCP8196	3e-09	TC13281	Unknown	1555	Unknown	NA	NA	NA	ND
1804	0	1	0	1			335	8978	962208	962539	1e-178	X	EAA13591	(AAAB01008978) agCP7613	2e-57	TC13504	Unknown	1804	Unknown	NA	NA	NA	ND
1821	0	1	0	1			427	8846	10993956	10994380	0	X	EAA06498	(AAAB01008846) agCP13370	9e-06	TC14136	Unknown	1821	Unknown	NA	NA	NA	ND
2110	0	1	0	1			582	8984	6017724	6018086	0	X	EAA15076	(AAAB01008984) agCP4983	6e-49	TC14559	Unknown	2110	Unknown	NA	NA	NA	ND
303	0	1	0	1			402	8948	2196936	2197201	1e-142	X	EAA10457	(AAAB01008948) agCP2163	1e-25	TC14603	Unknown	303	Unknown	NA	NA	NA	ND
1688	0	1	0	1			661	8986	18304	18658	0	X	EAA00711	(AAAB01008986) ebiP8931	1e-119	TC14641	Unknown	1688	Unknown	NA	NA	NA	ND
1554	0	1	0	1			193	8807	11346648	11346840	1e-102	X	EAA04443	(AAAB01008807) agCP3900	2e-10	TC14708	Unknown	1554	Unknown	NA	NA	NA	ND
1682	0	1	0	1			321	8807	6408704	6409023	1e-159	X	EAA04366	(AAAB01008807) ebiP7577	8e-25	TC14708	Unknown	1682	Unknown	NA	NA	NA	ND
1822	0	1	0	1			395	8986	10231559	10231835	1e-155	X	EAA00057	(AAAB01008986) ebiP4775	2e-10	TC14746	Unknown	1822	Unknown	NA	NA	NA	ND
969	0	1	0	1			682	8807	1126900	1127324	0	X	EAA04494	(AAAB01008807) agCP3247	1e-56	TC15905	Unknown	969	Unknown	NA	NA	NA	ND
1798	0	1	0	1			366	8984	7681207	7681426	1e-111	X	EAA15110	(AAAB01008984) agCP4591	3e-55	TC16462	Unknown	1798	Unknown	NA	NA	NA	ND
1641	0	1	0	1			380	8980	12063678	12063897	1e-107	X	EAA14266	(AAAB01008980) agCP8568	4e-40	TC16618	Unknown	1641	Unknown	NA	NA	NA	ND
2119	0	1	0	1			493	8859	7685533	7685845	1e-177	X	EAA07645	(AAAB01008859) agCP1182	2e-67	TC16638	Unknown	2119	Unknown	NA	NA	NA	ND
1200	0	1	0	1			354	8984	6022980	6023227	1e-138	X	EAA15026	(AAAB01008984) agCP4920	1e-08	TC16997	Unknown	1200	Unknown	NA	NA	NA	ND
1635	0	1	0	1			182	8948	701707	701873	1e-76	X	EAA10411	(AAAB01008948) ebiP2366	2e-11	TC17327	Unknown	1635	Unknown	NA	NA	NA	ND
1238	0	1	0	1			217	8879	965862	966016	3e-83	X	EAA08377	(AAAB01008879) agCP2903	2e-30	TC20759	Unknown	1238	Unknown	NA	NA	NA	ND
1653	0	1	0	1			551	8980	11979501	11979867	0	X	EAA02915	(AAAB01007219) agCP5299	2e-81	TC20774	Unknown	1653	Unknown	NA	NA	NA	ND
1608	0	1	0	1			115	8984	5558597	5558676	3e-21	X	EAA14776	(AAAB01008984) ebiP5181	9e-09	TC21396	Unknown	1608	Unknown	NA	NA	NA	ND
2072	0	1	0	1			569	8812	28946	29287	0	X	EAA04982	(AAAB01008812) agCP7560	7e-34	TC473779	Unknown	2072	Unknown	NA	NA	NA	ND
1903	0	1	0	1			564	8807	9281990	9282392	0	X	EAA04417	(AAAB01008807) agCP3630	3e-56	TC474487	Unknown	1903	Unknown	NA	NA	NA	ND
1646	0	1	0	1	Early		108	8964	10272436	10272534	3e-31	N	BM591442	17000687386098 A.Gam.ad.cDNA.blood1	6e-25	TC14326	Unknown	1646	Unknown	NA	NA	NA	similar to CG14037 gene product {D. melanogaster}, complete
1816	0	1	0	1			115	8859	9483498	9483612	5e-59	X	EAA07977	(AAAB01008859) agCP1646	5e-14	TC14023	Unknown	1816	Unknown	NA	NA	NA	similar to CG14407 gene product {Drosophila melanogaster}, partial (36%)
1610	0	1	0	1	Late	#	234	8976	288141	288339	1e-106	X	EAA13516	(AAAB01008976) ebiP1712	5e-15	TC13866	Unknown	1610	Unknown	NA	NA	NA	similar to CG1973 gene product {D. melanogaster}, partial (76%)
1986	0	1	0	1			243	8799	1332364	1332609	1e-111	N	AJ282218	4A3A-AAQ-C-11-R An. gambiae immune competent 4A3A	2e-98	TC12613	Unknown	1986	Unknown	NA	NA	NA	similar to CG2747 gene product {alt 2} [Drosophila melanogaster], partial (24%)
2051	0	1	0	1			419	8960	13087641	13088057	0	X	EAA10850	(AAAB01008960) agCP5483	1e-62	TC12112	Unknown	2051	Unknown	NA	NA	NA	similar to CG5642 gene product {Drosophila melanogaster}, partial (92%)
2091	0	1	0	1			525	8859	10661595	10661860	1e-148	X	EAA08080	(AAAB01008859) agCP1719	3e-86	TC20198	Unknown	2091	Unknown	NA	NA	NA	similar to CG6196 gene product {Drosophila melanogaster}, complete
1679	0	1	0	1			411	8900	1593398	1593809	0	X	EAA09450	(AAAB01008900) agCP15143	9e-22	TC13170	Unknown	1679	Unknown	NA	NA	NA	similar to CG6259 gene product {Drosophila melanogaster}, complete
1622	0	1	0	1			288	8960	13149166	13149366	1e-110	N	BM643846	17000687313165 A.Gam.ad.cDNA1	6e-09	TC11995	Unknown	1622	Unknown	NA	NA	NA	similar to CG6668 gene product {Drosophila melanogaster}, partial (96%)
1993	0	1	0	1	Early		463	8859	2420420	2420803	0	X	EAA08030	(AAAB01008859) agCP1465	9e-68	TC19629	Unknown	1993	Unknown	NA	NA	NA	similar to CG9773 gene product {D. melanogaster}, partial (72%)
1216	0	1	0	1	Middle	#	457	8900	310893	311338	0	X	EAA09332	(AAAB01008900) agCP15068	4e-36	TC20244	Unknown	1216	Unknown	NA	NA	NA	similar to ref|NP_611968.1| (NM_138124) CG3589 gene product [D. melanogaster] gb|AAL28675.1| (AY061127) LD11031p [D. melanogaster] gb|AAF47272.2| (AE003465) CG3589-PA [D. melanogaster] 6e-05
496	0	1	0	1			149	8807	500405	500482	7e-37	N	BM577510	17000687163894 A.Gam.ad.cDNA.blood1	1e-30	TC12349	Unknown	496	Unknown	NA	NA	NA	weakly similar to /prediction=(method:''genefinder'' version:''084'' score:''51.33'')~/prediction=, partial (60%)
2146	0	1	0	1			424	8964	5966818	5967026	5e-99	X	EAA12509	(AAAB01008964) agCP11077	1e-73	TC13024	Unknown	2146	Unknown	NA	NA	NA	weakly similar to BcDNA.GH05536 (CG5867) {Drosophila melanogaster}, partial (96%)
163	0	1	0	1			182	8859	6966138	6966313	5e-83	X	EAA08035	(AAAB01008859) agCP1658	8e-08	TC10699	Unknown	163	Unknown	NA	NA	NA	weakly similar to cell wall surface anchor family protein {Streptococcus pneumoniae TIGR4}, partial (9%)
1655	0	1	0	1			491	8984	7684664	7684993	0	X	EAA15151	(AAAB01008984) agCP4567	7e-64	TC14762	Unknown	1655	Unknown	NA	NA	NA	weakly similar to CG15168 gene product {Drosophila melanogaster}, partial (96%)
987	0	1	0	1			633	8984	7364612	7364934	1e-180	X	EAA14707	(AAAB01008984) agCP4579	6e-86	TC15807	Unknown	987	Unknown	NA	NA	NA	weakly similar to CG17262 gene product {Drosophila melanogaster}, complete
1941	0	1	0	1			371	8799	1317811	1318084	1e-130	X	EAA03665	(AAAB01008799) agCP14724	4e-28	TC20771	Unknown	1941	Unknown	NA	NA	NA	weakly similar to CG2540 gene product {Drosophila melanogaster}, partial (32%)
2000	0	1	0	1			507	8986	129280	129785	0	X	EAA00323	(AAAB01008986) agCP9445	1e-84	TC14344	Unknown	2000	Unknown	NA	NA	NA	weakly similar to CG3885 gene product {Drosophila melanogaster}, partial (34%)
1633	0	1	0	1			423	8984	9866366	9866781	0	X	EAA14722	(AAAB01008984) agCP4667	6e-45	TC13596	Unknown	1633	Unknown	NA	NA	NA	weakly similar to CG3887 gene product (selT-like protein precursor, putative) {Drosophila melanogaster}, partial (94%)
290	0	1	0	1	Early	#	611	8799	947111	947477	0	X	EAA03771	(AAAB01008799) agCP14813	2e-40	TC14874	Unknown	290	Unknown	NA	NA	NA	weakly similar to CG4210 gene product {D. melanogaster}, partial (75%)
839	0	1	0	1			228	8807	9156752	9156967	2e-76	N	BM634052	17000668813138 A.Gam.ad.cDNA1	2e-76	TC19984	Unknown	839	Unknown	NA	NA	NA	weakly similar to CG4893 gene product {Drosophila melanogaster}, partial (95%)
1581	0	1	0	1			280	8859	8859957	8860136	6e-81	N	BM606342	17000687083237 A.Gam.ad.cDNA.blood1	3e-50	TC13505	Unknown	1581	Unknown	NA	NA	NA	weakly similar to CG4972 gene product {Drosophila melanogaster}, partial (23%)
2131	0	1	0	1			486	8987	14586316	14586730	0	X	EAA01796	(AAAB01008987) agCP12067	9e-19	TC16076	Unknown	2131	Unknown	NA	NA	NA	weakly similar to CG5013 gene product {Drosophila melanogaster}, partial (73%)
1987	0	1	0	1			544	8880	1353923	1354212	1e-158	X	EAA08524	(AAAB01008880) agCP2498	1e-101	TC17759	Unknown	1987	Unknown	NA	NA	NA	weakly similar to CG6001 gene product {Drosophila melanogaster}, partial (15%)
1824	0	1	0	1			222	8980	8816815	8816963	1e-64	X	EAA14383	(AAAB01008980) agCP8522	4e-17	TC12773	Unknown	1824	Unknown	NA	NA	NA	weakly similar to CG6327 gene product {Drosophila melanogaster}, partial (70%)
1691	0	1	0	1			554	8807	1571502	1572055	0	X	EAA04496	(AAAB01008807) agCP3253	4e-87	TC15401	Unknown	1691	Unknown	NA	NA	NA	weakly similar to CG7519 gene product {Drosophila melanogaster}, partial (84%)
2097	0	1	0	1			398	8986	2988444	2988832	0	X	EAA00116	(AAAB01008986) agCP9578	1e-66	TC13488	Unknown	2097	Unknown	NA	NA	NA	weakly similar to CG8112 gene product {Drosophila melanogaster}, partial (45%)
730	0	1	0	1			499	8699	3903	4258	0	N	BM634194	17000687508788 A.Gam.ad.cDNA1	1e-172	TC12274	Unknown	730	Unknown	NA	NA	NA	weakly similar to CG8128 gene product {Drosophila melanogaster}, partial (79%)
2061	0	1	0	1			514	8968	1031086	1031352	1e-132	X	EAA13216	(AAAB01008968) ebiP3517	8e-58	TC11828	Unknown	2061	Unknown	NA	GO:0000004(biological_process unknown)	GO:0016021(integral membrane protein)	weakly similar to CG8331 gene product {Drosophila melanogaster}, partial (70%)
1658	0	1	0	1	Early		130	8986	11635135	11635250	4e-35	N	BM594393	17000668645122 A.Gam.ad.cDNA.blood1	9e-34	TC13517	Unknown	1658	Unknown	NA	NA	NA	weakly similar to CG8963 gene product {D. melanogaster}, partial (33%)
308	0	1	0	1			660	8966	706797	706979	2e-96	X	EAA13062	(AAAB01008966) agCP14354	1e-119	TC20359	Unknown	308	Unknown	NA	NA	NA	weakly similar to CG9380 gene product {Drosophila melanogaster}, partial (22%)
2063	0	1	0	1			613	8960	8479799	8480410	0	X	EAA11946	(AAAB01008960) agCP6037	1e-115	TC20218	Unknown	2063	Unknown	NA	NA	NA	weakly similar to CG9752 gene product {Drosophila melanogaster}, partial (41%)
1947	0	1	0	1	Early	#	474	8859	9081185	9081388	1e-111	X	EAA07503	(AAAB01008859) agCP1684	1e-61	TC14165	Unknown	1947	Unknown	NA	NA	NA	weakly similar to EG:63B12.4 gene product {D. melanogaster}, partial (72%)
1826	0	1	0	1			225	8898	3014048	3014270	1e-103	N	BM608781	17000687086725 A.Gam.ad.cDNA.blood1	1e-89	TC13206	Unknown	1826	Unknown	NA	NA	NA	weakly similar to Endozepine-related protein precursor (Membrane-associated diazepam binding inhibitor) (MA-DBI)., partial (18%)
241	0	1	0	1			601	8807	503350	503527	4e-94	X	EAA04107	(AAAB01008807) agCP3566	1e-85	TC11822	Unknown	241	Unknown	NA	NA	NA	weakly similar to GM03616p {Drosophila melanogaster}, partial (65%)
1685	0	1	0	1			582	8942	204436	205017	0	X	EAA10017	(AAAB01008942) agCP1935	1e-90	TC18294	Unknown	1685	Unknown	NA	NA	NA	weakly similar to GM05421p {Drosophila melanogaster}, partial (41%)
1806	0	1	0	1			278	8986	6260778	6261048	1e-147	X	EAA00354	(AAAB01008986) agCP9370	9e-38	TC15255	Unknown	1806	Unknown	NA	NA	NA	weakly similar to Hypothetical protein K02F3.6 {Caenorhabditis elegans}, partial (42%)
721	0	1	0	1	Early		608	8984	1490105	1490316	1e-109	X	EAA14891	(AAAB01008984) agCP4560	1e-83	TC20570	Unknown	721	Unknown	NA	NA	NA	weakly similar to l(2)35Bg gene product {D. melanogaster}, partial (60%)
299	0	1	0	1			461	8968	185889	186149	1e-143	X	EAA13251	(AAAB01008968) ebiP3356	9e-69	TC12273	Unknown	299	Unknown	NA	NA	NA	weakly similar to LD45430p {Drosophila melanogaster}, partial (16%)
705	0	1	0	1	Early		100	8859	3015183	3015231	6e-20	N	BM636619	17000687562387 A.Gam.ad.cDNA1	1e-18	TC11900	Unknown	705	Unknown	NA	NA	NA	weakly similar to mucin-like glycoprotein 900 - Cryptosporidium parvum, partial (12%)
744	0	1	0	1			424	8859	3014826	3015046	1e-117	N	BM638011	17000687565404 A.Gam.ad.cDNA1	1e-116	TC11899	Unknown	744	Unknown	NA	NA	NA	weakly similar to mucin-like glycoprotein 900 - Cryptosporidium parvum, partial (8%)
1949	0	1	0	1	Middle	#	262	8987	1488	1747	1e-145	X	EAA01736	(AAAB01008987) agCP12846	7e-12	TC10919	Unknown	1949	Unknown	NA	NA	NA	weakly similar to predicted using Genefinder; preliminary prediction {Caenorhabditis elegans}, partial (38%)
1988	0	1	0	1			242	8960	2188304	2188434	2e-63	X	EAA11140	(AAAB01008960) agCP5753	1e-13	TC16031	Unknown	1988	Unknown	NA	NA	NA	weakly similar to unknown {Drosophila melanogaster}, partial (58%)
1591	0	1	0	1			440	8963	1905997	1906427	0	X	EAA12082	(AAAB01008963) agCP9076	2e-71	TC24094	Unknown	1591	Unknown	NA	NA	NA	identified as putative homologues by reciprocal BLAST analysis in ENSEMBL CG13392
1673	0	1	0	1			241	8848	1198245	1198436	6e-94	X	EAA07070	(AAAB01008848) agCP7210	2e-27	TC21867	Unknown	1673	Unknown	NA	NA	NA	identified as putative homologues by reciprocal BLAST analysis in ENSEMBL CG17734
2006	0	1	0	1			213	8820	475908	476120	1e-117	X	EAA05416	(AAAB01008820) agCP7992	9e-36	TC473366	Unknown	2006	Unknown	NA	NA	NA	identified as putative homologues by reciprocal BLAST analysis in ENSEMBL CG4666
2114	0	1	0	1			605	8980	200190	200778	0	X	EAA14499	(AAAB01008980) agCP8136	4e-49	TC16970	Unknown	2114	Unknown	NA	NA	NA	similar to CG5131 gene product {Drosophila melanogaster}, partial (78%)
1794	0	1	0	1			376	8984	1713940	1714315	0	N	BM607436	17000687085136 A.Gam.ad.cDNA.blood1	7e-65	TC25094	Unknown	1794	Unknown	NA	NA	NA	homologue to hypothetical protein {Macaca fascicularis}, partial (2%)
80	1	1	0	2	Early		276	8980	11408263	11408424	1e-61	U	NA	NA	NA	NA	Unknown	80	Unknown	NA	NA	NA	NA
515	1	1	0	2			146	8987	3178688	3178722	3	U	NA	NA	NA	NA	Unknown	515	Unknown	NA	NA	NA	NA
1090	1	1	0	2			654	8807	1309585	1310070	0	X	EAA04491	(AAAB01008807) agCP3424	4e-74	NP474561	Unknown	1090	Unknown	NA	NA	NA	ND
182	1	1	0	2			600	8848	884733	885200	0	N	BM586280	17000687312103 A.Gam.ad.cDNA.blood1	0	TC10770	Unknown	182	Unknown	NA	NA	NA	NA
281	1	1	0	2			347	8807	756162	756411	1e-133	N	BM654478	17000687383532 A.Gam.ad.cDNA1	1e-132	TC11160	Unknown	281	Unknown	NA	NA	NA	NA
255	1	1	0	2			591	8898	1098207	1098795	0	N	BM587829	17000687321697 A.Gam.ad.cDNA.blood1	0	TC11170	Unknown	255	Unknown	NA	NA	NA	NA
1163	1	1	0	2			387	8986	5653560	5653936	0	N	BM642652	17000687310347 A.Gam.ad.cDNA1	0	TC11468	Unknown	1163	Unknown	NA	NA	NA	NA
482	1	1	0	2			442	8859	3009201	3009595	0	N	BM642664	17000687310363 A.Gam.ad.cDNA1	0	TC11562	Unknown	482	Unknown	NA	NA	NA	NA
608	1	1	0	2	Late	#	771	8968	686986	687453	0	N	BM629424	17000668639595 A.Gam.ad.cDNA1	1e-53	TC13301	Unknown	608	Unknown	NA	NA	NA	NA
822	1	1	0	2			372	8960	18111718	18112088	0	N	BM581193	17000687244041 A.Gam.ad.cDNA.blood1	2e-37	TC14228	Unknown	822	Unknown	NA	NA	NA	NA
1155	1	1	0	2	Late		325	8960	18110682	18110944	1e-134	X	EAA11094	(AAAB01008960) agCP6351	2e-30	TC14228	Unknown	1155	Unknown	NA	NA	NA	NA
859	1	1	0	2			583	8980	11975756	11976166	0	N	AJ282372	4A3A-AAT-B-12-R An. gambiae immune competent 4A3A	1e-179	TC15854	Unknown	859	Unknown	NA	NA	NA	NA
381	1	1	0	2	Early	#	461	8859	10582360	10582654	1e-158	X	EAA07663	(AAAB01008859) ebiP1225	2e-21	TC15946	Unknown	381	Unknown	NA	NA	NA	NA
1113	1	1	0	2			316	8968	992707	992909	1e-107	N	BM608960	17000687086953 A.Gam.ad.cDNA.blood1	1e-165	TC19357	Unknown	1113	Unknown	NA	NA	NA	NA
767	1	1	0	2			733	8980	14456064	14456539	0	X	EAA14157	(AAAB01008980) agCP8354	6e-38	TC11148	Unknown	767	Unknown	NA	NA	NA	ND
1154	1	1	0	2			471	8898	1099472	1099764	1e-126	X	EAA09109	(AAAB01008898) agCP13946	2e-09	TC11171	Unknown	1154	Unknown	NA	NA	NA	ND
1156	1	1	0	2			930	8960	15138302	15138555	1e-141	X	EAA10882	(AAAB01008960) agCP6478	1e-106	TC11497	Unknown	1156	Unknown	NA	NA	NA	ND
405	1	1	0	2			923	8851	1182949	1183861	0	X	EAA07359	(AAAB01008851) agCP10110	5e-14	TC11783	Unknown	405	Unknown	NA	NA	NA	ND
1066	1	1	0	2			445	8987	4310499	4310721	1e-123	X	EAA01487	(AAAB01008987) agCP12569	2e-26	TC12825	Unknown	1066	Unknown	NA	NA	NA	ND
1088	1	1	0	2			715	8986	3506972	3507271	1e-127	X	EAA10511	(AAAB01008949) agCP5118	2e-42	TC12919	Unknown	1088	Unknown	NA	NA	NA	ND
641	1	1	0	2			581	8811	1284916	1285153	1e-125	X	EAA04875	(AAAB01008811) agCP4211	1e-32	TC18018	Unknown	641	Unknown	NA	NA	NA	ND
237	1	1	0	2			696	8844	1336881	1337283	0	X	EAA05954	(AAAB01008844) agCP13822	1e-122	TC20655	Unknown	237	Unknown	NA	NA	NA	ND
1148	1	1	0	2			949	8980	15386798	15387736	0	X	EAA14292	(AAAB01008980) agCP8725	4e-56	TC21011	Unknown	1148	Unknown	NA	NA	NA	ND
1094	1	1	0	2	Late	#	849	8898	2994118	2994556	0	X	EAA09117	(AAAB01008898) agCP14070	1e-74	TC12603	Unknown	1094	Unknown	NA	NA	NA	weakly similar to CG1458 gene product {D. melanogaster}, complete
1161	1	1	0	2			495	8980	1457562	1457904	0	X	EAA13823	(AAAB01008980) agCP8422	9e-70	TC13550	Unknown	1161	Unknown	NA	NA	NA	weakly similar to CG9324 gene product {Drosophila melanogaster}, partial (95%)
787	2	1	0	3			562	8987	10126024	10126308	1e-161	X	AAL48861	(AY071239) RE27904p [D. melanogaster]	1e-23	NA	Unknown	787	Unknown	NA	NA	NA	ND
421	2	1	0	3	Middle		724	8960	4842450	4843167	0	N	BM616678	17000687149082 A.Gam.ad.cDNA.blood1	0	TC11696	Unknown	421	Unknown	NA	NA	NA	NA
108	2	1	0	3			708	8816	914123	914303	5e-96	X	EAA05302	(AAAB01008816) agCP6944	1e-55	TC12081	Unknown	108	Unknown	NA	NA	NA	ND
343	3	1	0	4	Early	#	781	8807	9203555	9203989	0	N	BM654970	17000687385388 A.Gam.ad.cDNA1	0	TC10936	Unknown	343	Unknown	NA	NA	NA	NA
489	3	1	0	4	Late	#	616	8880	2353348	2353785	0	N	BM587603	17000687321412 A.Gam.ad.cDNA.blood1	0	TC12950	Unknown	489	Unknown	NA	NA	NA	NA
591	6	1	0	7			1211	8859	3014714	3015819	0	N	BM625803	17000687493708 A.Gam.ad.cDNA1	0	TC11900	Unknown	591	Unknown	NA	NA	NA	weakly similar to mucin-like glycoprotein 900 - Cryptosporidium parvum, partial (12%)
288	3	2	6	11	Late		426	8816	3876941	3877314	0	N	BM597393	17000687494527 A.Gam.ad.cDNA.blood1	1e-124	NA	Unknown	288	Unknown	NA	NA	NA	NA
288	0	2	0	2			426	8816	3876941	3877314	0	N	BM597393	17000687494527 A.Gam.ad.cDNA.blood1	1e-124	NA	Unknown	288	Unknown	NA	NA	NA	NA
789	0	2	0	2			553	8888	1536091	1536305	1e-114	X	NP_611070	(NM_137226) CG8314 gene product [D. melanogaster]	1e-61	CG8314	Unknown	789	Unknown	NA	NA	NA	ND
263	0	2	0	2			131	8859	219521	219649	4e-37	U	NA	NA	NA	NA	Unknown	263	Unknown	NA	NA	NA	NA
439	0	2	0	2			119	8807	2612985	2613022	2	U	NA	NA	NA	NA	Unknown	439	Unknown	NA	NA	NA	NA
617	0	2	0	2			383	8964	7306514	7306692	6e-94	N	BM648662	17000687367334 A.Gam.ad.cDNA1	1e-92	TC10815	Unknown	617	Unknown	NA	NA	NA	NA
1100	0	2	0	2			594	8963	390571	390968	0	N	BM590334	17000687383044 A.Gam.ad.cDNA.blood1	0	TC18867	Unknown	1100	Unknown	NA	NA	NA	NA
105	1	2	0	3			343	8846	485160	485471	1e-168	N	BM640336	17000687688915 A.Gam.ad.cDNA1	1e-166	TC10717	Unknown	105	Unknown	NA	NA	NA	NA
1029	1	2	0	3			637	8846	10999390	10999780	0	X	EAA06497	(AAAB01008846) agCP13315	6e-53	TC12128	Unknown	1029	Unknown	NA	NA	NA	ND
1025	0	3	0	3	Late	#	559	8807	672356	672904	0	X	EAA04556	(AAAB01008807) agCP3460	1e-21	TC11845	Unknown	1025	Unknown	NA	NA	NA	NA
338	0	3	0	3			489	8963	673180	673493	1e-170	X	EAA12093	(AAAB01008963) agCP9138	2e-26	TC13167	Unknown	338	Unknown	NA	NA	NA	ND
892	0	0	1	1			572	8963	1704589	1704878	1e-160	X	EAA12148	(AAAB01008963) agCP9067	5e-55	TC12532	Binding	892	Unknown	GO:0003779(actin binding) GO:0019899(enzyme binding)	NA	NA	similar to CG6891 gene product {Drosophila melanogaster}, complete
372	0	0	1	1			172	8846	3690774	3690941	3e-61	N	BM627417	17000687496889 A.Gam.ad.cDNA1	2e-23	TC14278	Binding	372	Unknown	GO:0008503(benzodiazepine receptor)	GO:0006628(mitochondrial translocation)	GO:0005741(mitochondrial outer membrane)	weakly similar to CG2789 gene product {Drosophila melanogaster}, partial (95%)
1537	0	0	1	1			515	8968	1061212	1061722	0	X	EAA13293	(AAAB01008968) agCP2841	2e-54	TC38267	Binding	1537	Unknown	NA	NA	NA	identified as putative homologues by reciprocal BLAST analysis in ENSEMBL CG17141
2236	0	0	1	1			387	8978	1432798	1433183	0	X	EAA13630	(AAAB01008978) agCP7637	1e-26	TC38618	Enzyme	2236	Unknown	GO:0016491 (oxidoreductase activity)	NA	NA	weakly similar to CG10425 gene product {Drosophila melanogaster}, partial (61%)
1545	0	0	1	1			410	8851	1264002	1264386	0	N	BM580638	17000687243032 A.Gam.ad.cDNA.blood1	0	TC22529	Enzyme	1545	Unknown	serine hydrolase	NA	NA	weakly similar to CG5377-PA {Drosophila melanogaster}, partial (38%)
1895	0	0	1	1			658	8980	11342155	11342517	1e-149	X	EAA13924	(AAAB01008980) agCP8678	6e-43	TC13827	Enzyme	1895	Unknown	NA	NA	NA	weakly similar to CG10352 gene product {Drosophila melanogaster}, partial (81%)
2432	0	0	1	1			352	8964	9931958	9932307	0	X	NP_115963	(NM_032574) dpy-30-like protein [H. sapiens]	8e-14	Dpy-30-like protein	Unknown	2432	Unknown	NA	NA	NA	ND
1528	0	0	1	1			637	8987	10096598	10097102	0	X	AAF55349	(AE003714) CG10324-PA [D. melanogaster]	1e-13	CG10324	Unknown	1528	Unknown	NA	NA	NA	ND
2238	0	0	1	1	Middle		370	8987	1068068	1068246	6e-92	X	AAF48961	(AE003512) CG14199-PA [D. melanogster]	2e-22	CG14199	Unknown	2238	Unknown	NA	NA	NA	NA
1225	0	0	1	1			368	8960	1481200	1481334	3e-68	X	AAF50148	(AE003547) CG8009-PA [D. melanogaster]	3e-32	CG8009	Unknown	1225	Unknown	NA	NA	NA	ND
1520	0	0	1	1			785	8952	949882	950659	0	N	AY128424	D. melanogaster GH14795 full insert cDNA	2e-05	NA	Unknown	1520	Unknown	NA	NA	NA	ND
2070	0	0	1	1			643	8987	2174240	2174883	0	N	BM575330	17000659210837 A.Gam.ad.cDNA.blood1	5e-33	NA	Unknown	2070	Unknown	NA	NA	NA	NA
467	0	0	1	1			101	8960	24295	24390	2e-45	N	BM599705	17000687049294 A.Gam.ad.cDNA.blood1	1e-44	NA	Unknown	467	Unknown	NA	NA	NA	NA
1955	0	0	1	1			149	8964	10032196	10032329	5e-67	N	BM601117	17000687067367 A.Gam.ad.cDNA.blood1	1e-65	NA	Unknown	1955	Unknown	NA	NA	NA	NA
480	0	0	1	1			337	8898	2967905	2968027	3e-63	N	BM602541	17000687070818 A.Gam.ad.cDNA.blood1	1e-176	NA	Unknown	480	Unknown	NA	NA	NA	NA
[truncated: 414 more rows]
